# Supplementary material for: Single subject transcriptome analysis to identify functionally signed gene set or pathway activity
Source: Pac Symp Biocomput. Author manuscript; Available in PMC 2018 Jan 1. (PMC5730358)
Supplement: Suppl Table 1 [file NIHMS912068-supplement-Suppl_Table_1.xlsx]

## Sheet: Suppl1 GO_mouse_neg_reg.txt
Table S1. GO-BP child and parent terms joined in the ontology through a negative_regulates edge in GO version 8 March 2017 from Mouse Genome Informatics website (http://www.informatics.jax.org/downloads/reports/index.html#go). GO terms were filtered for 14<#annotations<501 only.
Parent GO ID	Parent GO Term	Child GO ID	Child GO Term	# of genes annotated to parent term	# of genes annotated to child term	Genes annotated to parent term (N/A if parent term has >500 annotations)	Genes annotated to child term
GO:0001816	cytokine production	GO:0001818	negative regulation of cytokine production	622	212	N/A	Ppm1b, F2rl1, Wnt11, Btn1a1, Acod1, Relb, Prg2, Ptger4, Tnfsf4, Tnfrsf4, Xcl1, Dll1, Pml, Twist2, Tnf, Lag3, Adipoq, Ptpn22, Bcl6, Inpp5d, Aqp4, Gata6, Epx, Ifng, Ifnb1, Gpr18, Tia1, Angpt1, Cd59a, Hfe, Ufd1, Lgals9, Sftpd, Zfpm1, Cmklr1, Traip, Cx3cl1, Lbp, Tnfrsf9, C1qbp, Tnfaip3, Suz12, Pibf1, Cidea, D1Ertd622e, Tnfrsf1a, Slc37a4, Cd83, Cd2ap, Cd84, Nfkbil1, Parp1, Klf4, Klf2, Hdac3, Sigirr, P…
GO:0001909	leukocyte mediated cytotoxicity	GO:0001911	negative regulation of leukocyte mediated cytotoxicity	98	21	F2rl1, Ap1g1, Stat5b, Stat5a, Xcl1, Lep, Cebpg, Hspa8, Lag3, Serpinb9, Ppp3cb, Ctsh, Stxbp2, Lyst, Klrb1c, Klrb1b, Cd1d1, Pvr, Gfer, Cxcl1, Gzmb, Fadd, Raet1c, Raet1b, Raet1a, Lgals9, Ctsc, Vamp7, Cxcl5, Emp2, Klrk1, H60a, Rasgrp1, Sh2d1a, P2rx7, Coro1a, Ceacam1, Sh2d1b1, Slamf6, Stx7, Crtam, Raet1d, Rab27a, Cadm1, Il21, Unc13d, Stx11, Rnf19b, Ulbp1, Stap1, Trem3, Trem1, Tusc2, Il23a, Clec2d, Pik…	Serpinb9, Ppp3cb, Klrb1b, Gfer, Lgals9, Ceacam1, Sh2d1b1, Clec2d, Muc4, Havcr2, Klre1, Serpinb3a, Sh2d1b2, Crk, H2-T23, Igf2, Il7r, Ptprc, Tap1, Tap2, Arrb2
GO:0006468	protein phosphorylation	GO:0001933	negative regulation of protein phosphorylation	1726	396	N/A	Rack1, Dag1, F2rl1, Pkib, Tsc2, Ppp5c, Cav1, Bdkrb2, Dgkq, Ube2b, Uchl1, Cish, Tfap4, Bmp7, Nog, Cdkn1a, Cdkn1b, Ptprj, Rapgef1, Cdkn2a, Pkia, Prkdc, Prkar1a, Hsph1, Dusp1, Cdkn2c, Npm1, Spink1, Dbndd2, Dusp8, Adipoq, Ptpn22, Dlg1, Dnajc3, Epha1, Cav3, Casp3, Gadd45b, Gadd45a, Il18, Pkn1, Rgn, Prkar2a, Bag1, Sfrp2, Angpt1, Hnf4a, Dab2, Sema4d, Psen2, Atf3, Pafah1b1, Ptprr, Pten, Nck1, Chad, Bak1,…
GO:0001935	endothelial cell proliferation	GO:0001937	negative regulation of endothelial cell proliferation	114	35	Tsc2, Ptprm, Cav1, Aimp1, Scg2, Stat5a, Ecm1, Stat1, Vegfa, Cxcl12, Ccl11, Ccr3, Lep, Tnf, Pgf, Vegfb, Dlg1, Sema5a, Cav2, Aldh1a2, Vegfd, Vegfc, Pdcd6, Htr2b, Bmpr2, Thbs4, Atpif1, Cxcr3, Egr3, Itgb1bp1, Prkx, Cyba, Gdf2, Bmpr1a, Acvrl1, Cnmd, Synj2bp, Nr2f2, Nr4a1, Sirt6, Dll4, Rgcc, Aggf1, Nrarp, Pdcl3, Zfp580, Pold4, Atoh8, Bmper, Thap1, Rptor, Pik3cb, Lrg1, Rictor, Mtor, Pdcd10, Ccl24, Tnmd,…	Tsc2, Ptprm, Cav1, Aimp1, Stat1, Tnf, Cav2, Atpif1, Cxcr3, Gdf2, Acvrl1, Cnmd, Synj2bp, Nr2f2, Dll4, Rgcc, Atoh8, Pdcd10, Tnmd, Ghrl, Krit1, Sulf1, Vash1, Apoe, Apoh, Atp5a1, Ager, Eng, Gja1, Nf1, Ngfr, Sparc, Tgfbr1, Thbs1, Xdh
GO:0007160	cell-matrix adhesion	GO:0001953	negative regulation of cell-matrix adhesion	179	31	Cfl1, Cdk5, Fmn1, Dag1, Mmp14, Epb41l5, Zyx, Vegfa, Slk, Tiam1, Ptprk, Madcam1, Cntn2, Ptprj, Utrn, Cdkn2a, Ptk2b, Bst1, Adam9, Srf, Bcl6, Epha1, Efna5, Gpm6b, Adam8, Cd36, Rock1, Pip5k1a, Pxn, Rhod, Macf1, Sirpa, Vegfc, Actn2, Itga8, Col16a1, Tecta, Pten, Mia, Rhoa, Gp5, Emp2, Ccl25, Lims1, Ilk, Eda, Arhgap6, Onecut1, Ninj1, Bcl2l11, Smad3, Myoc, Dapk3, Cdk6, Col13a1, Nid2, Itgb1bp1, Cask, Fga, …	Mmp14, Cdkn2a, Bcl6, Pten, Arhgap6, Myoc, Itgb1bp1, Cask, Enpp2, Adam15, Acvrl1, Sema3e, Coro1c, Dlc1, Rcc2, Acer2, Clasp2, Plet1, Postn, Muc4, Bcas3, Phldb2, Apod, Hoxa7, Nf1, Pik3r1, Serpine1, Rasa1, Src, Thbs1, Dmtn
GO:0019221	cytokine-mediated signaling pathway	GO:0001960	negative regulation of cytokine-mediated signaling pathway	315	36	Traf2, Thpo, Ccl8, F2rl1, Ptprf, Cav1, Ptprn, Acsl1, Txk, Stat6, Stat5b, Stat5a, Stat3, Stat2, Ecm1, Stat4, Stat1, Cish, Gfi1, Rela, Cxcl12, Ccl11, Ccl9, Xcl1, Ccr1, Lep, Osm, Tnf, Ptk2b, Il1rap, Lepr, Il13ra1, Hpx, Il6ra, Il18r1, Fer, Ccr2, Adipoq, Irak1, Il11ra1, Ereg, Ifngr1, Ifnb1, Ifnar1, Ifna9, Ifna7, Ifna6, Ifna5, Ifna4, Ifna2, Ifna1, Il18, Myd88, Traf3, Cxcl1, Traf6, Gab1, Ccl12, Angpt1, …	F2rl1, Ptprf, Cav1, Ecm1, Adipoq, Traip, Robo1, Slit3, Slit2, Padi2, Sigirr, Nr1h4, Il1f5, Adar, Rffl, Mul1, Cactin, Irak3, Ccdc3, Palm3, Peli3, Nol3, Stap1, Rabgef1, Dnaja3, Pias4, Nlrc5, Apoa1, Gas6, Il1r2, Il1rn, Il6, Il6st, Pparg, Ptpn2, Ptprc
GO:0002376	immune system process	GO:0002683	negative regulation of immune system process	2368	399	N/A	Cd86, Ppm1b, F2rl1, Lmo2, Gcsam, Tarbp2, Stat6, Stat5b, Stat5a, H2-Ab1, Btn1a1, Acod1, Zbtb16, Cxcl12, Tyro3, Ptger4, Tnfsf4, Tnfrsf4, Mafb, Ptprj, Nbl1, Xcl1, Cnr1, Ccr1, Cnr2, Dll1, Twist2, Meis1, Cdkn2a, Nfkbia, Prkdc, Tnf, Hes1, Hes5, Prkar1a, Pdcd1, Gpx1, Ptk2b, Adcyap1, Cxcr2, Il4ra, Fer, Ccr2, Lag3, Serpinb9, Gpx2, Adipoq, Ppp3cb, Ptpn22, Elf1, Bcl6, Atm, Dlg1, Inpp5d, Klrb1b, Ifnb1, Casp3…
GO:0050900	leukocyte migration	GO:0002686	negative regulation of leukocyte migration	290	28	Ccl8, Mmp14, F2rl1, Umod, Ednrb, Aimp1, Gcsam, Ccr7, Scg2, Stat5b, Ecm1, Vegfa, Cxcl12, Cxcr5, Ccl11, Madcam1, Ptger4, Tnfsf4, Ccl9, Mitf, Ptprj, Nbl1, Xcl1, Ccr3, Ccr1l1, Ccr1, Cnr2, Lep, Eps8, Itga9, Tnf, Adora3, Ptk2b, Cyp7b1, Pgf, Cxcr2, Bst1, Fer, Ednra, Mpp1, Ptafr, Ccr2, Vegfb, Cdc42, Myo9b, Selplg, Ptpn22, Il17ra, Fpr1, Lyst, Epx, Hrh1, Ifng, Fut7, Abr, Adam8, Gpr18, Rock1, Myd88, Vegfd, …	Gcsam, Cxcl12, Ptger4, Nbl1, Abr, Gpr18, Ccl12, Nov, Ccl25, Slit2, Padi2, Grem1, Ccl28, Slamf8, Il33, Stap1, Rabgef1, Mmp28, C5ar2, Cd300a, Ada, Apod, Bcr, Cyp19a1, Hc, Hoxa7, Plcb1, Adora1
GO:0045321	leukocyte activation	GO:0002695	negative regulation of leukocyte activation	898	151	N/A	H2-Ab1, Btn1a1, Tyro3, Tnfsf4, Xcl1, Cnr1, Cnr2, Cdkn2a, Prkar1a, Il4ra, Fer, Ccr2, Lag3, Ptpn22, Bcl6, Atm, Dlg1, Inpp5d, Ifnb1, Casp3, Abr, Pkn1, Hfe, Prdx2, Lgals9, Sftpd, Hmgb3, Tnfaip3, Cd200, Itch, Pibf1, Il13ra2, Tff2, Slfn1, Cd84, Loxl3, Pla2g2d, Mad1l1, Pglyrp1, Axl, Ceacam1, Foxf1, Foxj1, Sdc4, Pla2g2f, Tspan32, Nr1h3, Dtx1, Tnfrsf13b, Foxp3, Nrarp, Peli1, Samsn1, Dusp22, Fbxo7, Tnfaip8…
GO:0002252	immune effector process	GO:0002698	negative regulation of immune effector process	744	113	N/A	Ppm1b, Tarbp2, Tnfsf4, Xcl1, Prkdc, Tnf, Il4ra, Fer, Ccr2, Serpinb9, Ppp3cb, Bcl6, Klrb1b, Ifnb1, Gfer, Abr, Pcbp2, Angpt1, Cd59a, Hfe, Ufd1, Lgals9, C1qbp, Tnfaip3, Itch, Cd46, Il13ra2, Rps19, Cd84, Loxl3, Pglyrp1, Ceacam1, Foxf1, Foxj1, Sh2d1b1, Slamf1, Irf3, Cd59b, Foxp3, Riok3, Cuedc2, Mul1, Dusp22, Thoc1, Spink5, Irak3, Traf3ip1, Vsir, Sec14l1, Slamf8, Clec4g, Il33, Tspan6, Dusp10, Pglyrp2, …
GO:0002440	production of molecular mediator of immune response	GO:0002701	negative regulation of production of molecular mediator of immune response	283	29	Msh2, Traf2, Pou2f2, F2rl1, Mlh1, Stat6, H2-Ab1, Mmp7, Pms2, Tnfsf4, Tnfrsf4, Xcl1, Prkdc, Tnf, Hpx, Il4ra, Ptpn22, Bcl6, Atm, Dlg1, Igkv19-93, Ifng, Ifnb1, Itm2a, Supt6, Cd36, Ezh2, Pkn1, Traf6, Angpt1, Fzd5, Hfe, Cd244, Ung, Msh3, Mr1, Tnfaip3, Nsd2, Atg5, Il13ra2, Swap70, Sema7a, Ccl20, Igkv3-10, Igkv6-13, Igkv6-17, Igkv8-16, Igkv8-19, Igkv8-18, Igkv3-2, Igkv3-1, Igkv3-7, Ccr6, Xrcc4, Lig4, Ai…	Xcl1, Prkdc, Tnf, Bcl6, Ifnb1, Angpt1, Hfe, Il13ra2, Slamf1, Foxp3, Cuedc2, Thoc1, Spink5, Irak3, Vsir, Il33, Ndfip1, Cd96, Apoa1, Apoa2, Fcgr2b, Hmox1, Il10, Tgfb1, Tgfb2, Tgfb3, Vpreb3, Tmbim6, Jak3
GO:0002443	leukocyte mediated immunity	GO:0002704	negative regulation of leukocyte mediated immunity	432	50	Msh2, Traf2, Pou2f2, F2rl1, Ap1g1, Mlh1, Stat6, Stat5b, Stat5a, H2-Ab1, Tnfsf4, Xcl1, Lep, Cplx2, Lta, Tnf, Adora3, Cd55b, Cd55, Cebpg, Was, Hpx, Il4ra, Hspa8, Fer, Cfi, Ptafr, Ccr2, Lag3, Serpinb9, Ppp3cb, Bcl6, Dlg1, Ctsh, Inpp5d, Stxbp2, Lyst, Klrb1c, Klrb1b, Ifng, Ifnb1, Cd1d1, Myo1f, Supt6, Pvr, Gfer, Abr, D6Wsu163e, Myd88, Cxcl1, Traf6, Fzd5, Hfe, Gzmb, Fadd, Ung, Snap23, Raet1c, Raet1b, Ra…	Xcl1, Ccr2, Serpinb9, Ppp3cb, Bcl6, Klrb1b, Ifnb1, Gfer, Abr, Hfe, Lgals9, Il13ra2, Cd84, Ceacam1, Foxf1, Foxj1, Sh2d1b1, Slamf1, Foxp3, Dusp22, Thoc1, Vsir, Clec4g, Rabgef1, Ndfip1, Cd96, Clec2d, Susd4, Il20rb, Muc4, Havcr2, Nod2, Cd300a, Klre1, Serpinb3a, Sh2d1b2, Bcr, Crk, Fcgr2b, H2-T23, Ptpn6, Hmox1, Igf2, Il7r, Ptprc, Spn, Tap1, Tap2, Arrb2, Jak3
GO:0002449	lymphocyte mediated immunity	GO:0002707	negative regulation of lymphocyte mediated immunity	363	40	Msh2, Traf2, Pou2f2, Ap1g1, Mlh1, Stat6, Stat5b, Stat5a, H2-Ab1, Tnfsf4, Xcl1, Lep, Lta, Tnf, Cd55b, Cd55, Cebpg, Was, Hpx, Il4ra, Hspa8, Cfi, Lag3, Serpinb9, Ppp3cb, Bcl6, Dlg1, Ctsh, Inpp5d, Lyst, Klrb1c, Klrb1b, Ifng, Ifnb1, Cd1d1, Supt6, Pvr, Gfer, Myd88, Traf6, Fzd5, Hfe, Gzmb, Fadd, Ung, Raet1c, Raet1b, Raet1a, Lgals9, Cdh17, Jag1, Ctsc, Ephb6, Vamp7, C9, Emp2, C1qbp, Klrk1, Klrd1, Cd46, Ns…	Xcl1, Serpinb9, Ppp3cb, Bcl6, Klrb1b, Ifnb1, Gfer, Hfe, Lgals9, Ceacam1, Foxj1, Sh2d1b1, Slamf1, Foxp3, Dusp22, Thoc1, Vsir, Clec4g, Ndfip1, Cd96, Clec2d, Susd4, Il20rb, Muc4, Havcr2, Nod2, Klre1, Serpinb3a, Sh2d1b2, Crk, Fcgr2b, H2-T23, Ptpn6, Igf2, Il7r, Ptprc, Spn, Tap1, Tap2, Arrb2
GO:0002456	T cell mediated immunity	GO:0002710	negative regulation of T cell mediated immunity	91	15	Traf2, Tnfsf4, Xcl1, Was, Hspa8, Serpinb9, Ppp3cb, Dlg1, Ctsh, Lyst, Ifnb1, Cd1d1, Pvr, Traf6, Fzd5, Hfe, Gzmb, Fadd, Raet1c, Raet1b, Raet1a, Cdh17, Jag1, Ctsc, Ephb6, Emp2, Cd46, Ccl20, Aire, P2rx7, Slc11a1, Slamf1, Stx7, Raet1d, Rab27a, Crlf2, Foxp3, Kdelr1, Trpm4, Dusp22, Vsir, Sash3, Stx11, Clec4g, Treml4, Rftn1, Ulbp1, Myo1g, Rsad2, Il23a, Il20rb, Muc4, Ripk3, Il31ra, Nod2, Zbtb1, Malt1, Den…	Xcl1, Ppp3cb, Ifnb1, Hfe, Slamf1, Foxp3, Dusp22, Vsir, Clec4g, Il20rb, Muc4, Nod2, Il7r, Ptprc, Spn
GO:0002228	natural killer cell mediated immunity	GO:0002716	negative regulation of natural killer cell mediated immunity	62	18	Ap1g1, Stat5b, Stat5a, Lep, Cebpg, Lag3, Serpinb9, Lyst, Klrb1c, Klrb1b, Pvr, Gfer, Raet1c, Raet1b, Raet1a, Lgals9, Vamp7, Klrk1, Klrd1, H60a, Rasgrp1, Sh2d1a, Coro1a, Ceacam1, Sh2d1b1, Slamf6, Crtam, Raet1d, Rab27a, Cadm1, Il21, Unc13d, Stx11, Rnf19b, Ulbp1, Cd96, Clec2d, Pik3r6, Havcr2, Klre1, Raet1e, Cd226, Serpinb3a, 9230019H11Rik, Sh2d1b2, H60b, H60c, Gm3898, Crk, H2-M3, H2-T23, Ptpn6, Igf2,…	Serpinb9, Klrb1b, Gfer, Lgals9, Ceacam1, Sh2d1b1, Cd96, Clec2d, Havcr2, Klre1, Serpinb3a, Sh2d1b2, Crk, H2-T23, Igf2, Tap1, Tap2, Arrb2
GO:0002367	cytokine production involved in immune response	GO:0002719	negative regulation of cytokine production involved in immune response	73	20	Traf2, F2rl1, Tnfsf4, Xcl1, Tnf, Bcl6, Dlg1, Ifnb1, Cd36, Traf6, Angpt1, Fzd5, Hfe, Mr1, Atg5, Sema7a, Ccl20, Slc11a1, Tlr2, Slamf1, Nr4a3, Crlf2, Il21, Foxp3, Tril, Cuedc2, Kdelr1, Trpm4, Irak3, Vsir, Sash3, Spon2, Gprc5b, Rsad2, Trem3, Trem1, Tlr9, Cd96, Sirt1, Trim6, Tlr3, Il31ra, Nod2, Ffar2, Malt1, Dennd1b, Nlrp3, Tnfrsf14, Ffar3, Cd226, Apoa1, Apoa2, B2m, Chga, Fcer1g, Gas6, Gata3, Hmox1, H…	Xcl1, Tnf, Bcl6, Ifnb1, Angpt1, Hfe, Slamf1, Foxp3, Cuedc2, Irak3, Vsir, Cd96, Apoa1, Apoa2, Hmox1, Il10, Tgfb1, Tgfb2, Tgfb3, Jak3
GO:0002573	myeloid leukocyte differentiation	GO:0002762	negative regulation of myeloid leukocyte differentiation	198	43	F2rl1, Calcr, Nfatc1, Pou4f2, Pou4f1, Efna2, Ccr7, Stat5a, Vegfa, Relb, Cebpe, Mitf, Mafb, Hcls1, Ccr1, Tnf, Ltbr, Gpc3, Adipoq, Inpp5d, Il17a, Ifng, Adam8, Zfp36l1, Traf6, Ripk1, Psen2, Fadd, Pafah1b1, Zfpm1, Atp6ap1, Irf4, Tnfsf11, Med1, Tnfsf9, Klf10, Kdm1a, Psen1, Casp8, Gfi1b, Cdk6, Sp3, Tyrobp, Sh3pxd2a, Cited2, Tnfrsf11a, Gab2, Zbtb7a, Cbfa2t3, Csf3, Csf2, Csf1, Csf1r, Tjp2, Ikzf1, Ubd, Cc…	Mafb, Adipoq, Inpp5d, Zfpm1, Cdk6, Tjp2, Ceacam1, Cartpt, Thoc5, Tob2, Fstl3, Cul4a, Tmem178, Prdm16, Clec2g, Zbtb46, Ubash3b, Lrrc17, Cldn18, Clec2d, Clec2i, Inpp4b, Gpr68, Trib1, Pilrb1, Gpr55, C1qc, Ctnnb1, Sfrp1, Fbn1, Gata2, Hoxa7, Il4, Lyn, Myc, Nf1, Nme1, Nme2, Pik3r1, Ptpn2, Rara, Apcs, Runx1
GO:0002790	peptide secretion	GO:0002792	negative regulation of peptide secretion	546	135	N/A	Syt4, F2r, F2rl1, Mtnr1a, Btn1a1, Ptger4, Rhbdf1, Tnfsf4, Tnfrsf4, Bmp8a, Pml, Lep, Tnf, Rest, Anxa5, Ppp3ca, Ptpn22, Kcnj11, Srebf1, Ptprv, Kcnq1, Hdac1, Pde1c, Angpt1, Nov, Ucp2, Lgals9, Cx3cl1, Neo1, Rab11fip5, Tnfrsf9, Oit1, Cidea, Pde3b, Fkbp1b, Cd84, Parp1, Uts2, Map4k4, Vsnl1, Slamf1, Cartpt, Sytl4, Sergef, Nr1h3, Nr1h4, Abcc8, Park2, Pim3, Nucb2, Il1f5, Syt11, Otud5, Midn, Foxp3, Lgr4, Np…
GO:0002250	adaptive immune response	GO:0002820	negative regulation of adaptive immune response	496	35	Cd86, Cd79a, Msh2, Traf2, Pou2f2, Mlh1, Txk, Ccr7, Stat6, Stat3, H2-Ab1, Vegfa, Tfeb, Relb, Tnfsf4, Il12rb1, Xcl1, Rora, Lta, Tnf, Cd55b, Cd55, Rorc, Ptk2b, Serpina3g, Was, Hpx, Il4ra, Il18r1, Hspa8, Cfi, Ccr2, Serpinb9, Adgre1, Ppp3cb, Bcl6, Dlg1, Ctsh, Inpp5d, Lyst, Sema4a, Ifng, Ifnb1, Ifna9, Ifna7, Ifna6, Ifna5, Ifna4, Ifna2, Ifna1, Cd1d1, Supt6, Pvr, Il18, Myd88, Pkn1, Traf6, Fzd5, Hfe, Ifna…	Tnfsf4, Xcl1, Il4ra, Ppp3cb, Bcl6, Ifnb1, Hfe, Loxl3, Foxj1, Slamf1, Foxp3, Samsn1, Dusp22, Thoc1, Vsir, Clec4g, Il33, Ndfip1, Susd4, Il20rb, Muc4, Havcr2, Nod2, Tnfsf18, Rc3h1, Alox15, Fcgr2b, Ptpn6, Il4, Il7r, Ptprc, Trim27, Spn, Il1rl1, Jak3
GO:0002460	adaptive immune response based on somatic recombination of immune receptors built from immunoglobulin superfamily domains	GO:0002823	negative regulation of adaptive immune response based on somatic recombination of immune receptors built from immunoglobulin superfamily domains	377	32	Msh2, Traf2, Pou2f2, Mlh1, Ccr7, Stat6, Stat3, H2-Ab1, Vegfa, Relb, Tnfsf4, Il12rb1, Xcl1, Rora, Lta, Tnf, Cd55b, Cd55, Rorc, Was, Hpx, Il4ra, Il18r1, Hspa8, Cfi, Ccr2, Serpinb9, Ppp3cb, Bcl6, Dlg1, Ctsh, Inpp5d, Lyst, Sema4a, Ifng, Ifnb1, Cd1d1, Supt6, Pvr, Il18, Myd88, Pkn1, Traf6, Fzd5, Hfe, Gzmb, Fadd, Ung, Raet1c, Raet1b, Raet1a, Lgals9, Cdh17, Jag1, Ctsc, Adam17, Ephb6, Irf4, C3ar1, C9, Emp…	Tnfsf4, Xcl1, Il4ra, Ppp3cb, Bcl6, Ifnb1, Hfe, Loxl3, Foxj1, Slamf1, Foxp3, Dusp22, Thoc1, Vsir, Clec4g, Il33, Ndfip1, Susd4, Il20rb, Muc4, Havcr2, Nod2, Tnfsf18, Rc3h1, Fcgr2b, Ptpn6, Il4, Il7r, Ptprc, Spn, Il1rl1, Jak3
GO:0009607	response to biotic stimulus	GO:0002832	negative regulation of response to biotic stimulus	926	34	N/A	Ppm1b, Tarbp2, Acod1, Pcbp2, Ufd1, Prdx2, C1qbp, Tnfaip3, Itch, Nfkbil1, Ceacam1, Irf3, Riok3, Mul1, Cactin, Spink5, Traf3ip1, Sec14l1, Tspan6, Sirt2, Htra1, Dhx58, Muc4, Havcr2, Mill2, Tkfc, Nlrx1, Trib1, Klre1, Nploc4, Trim38, Il2ra, Ltf, Prdm1
GO:0002437	inflammatory response to antigenic stimulus	GO:0002862	negative regulation of inflammatory response to antigenic stimulus	58	15	Bdkrb2, Ccr7, Cd6, Cnr1, Lta, Tnf, Gpx1, Adcyap1, Cxcr2, Serpinb9, Gpx2, Npy5r, Ephb6, Psmb4, Rasgrp1, Psma1, Ak7, Cysltr1, Park7, Nlrp6, Il20rb, Il25, Il31ra, Pnma1, Nod2, Mir155, Mir21a, Elane, Gpr17, Mir301, Ahcy, Btk, C3, Cd24a, Cd28, Fcer1a, Fcer1g, Fcgr1, Fcgr2b, Fcgr3, Selenos, Hmgb2, Icam1, Ighg2a, Ighg2b, Ighg1, Igh-7, Igh-8, Rbpj, Il10, Il12b, Il2ra, Il5ra, Notch1, Notch2, Spn, Zfp35, Z…	Gpx1, Adcyap1, Gpx2, Npy5r, Psmb4, Psma1, Nlrp6, Il20rb, Nod2, Gpr17, Fcgr2b, Selenos, Il10, Il12b, Spn
GO:0001783	B cell apoptotic process	GO:0002903	negative regulation of B cell apoptotic process	40	23	Bcl2a1a, Aurkb, Pkn1, Irs2, Pten, Bak1, Bcl2l11, Bcl10, Il21, Slc39a10, Noc2l, Traf3ip2, Tnfrsf21, Fnip1, Hsh2d, Mir18, Mir19b-2, Mir20a, Mir19a, Mir20b, Mir106b, Mir17, Mir106a, Mir25, Mir363, Mir92-2, Mir93, Mir19b-1, Mir92-1, Mir18b, Ada, Cd24a, Cd44, Cd74, Il10, Il2, Lyn, Mif, Myc, Bax	Bcl2a1a, Aurkb, Irs2, Bcl10, Slc39a10, Noc2l, Hsh2d, Mir19b-2, Mir20b, Mir106b, Mir106a, Mir25, Mir363, Mir92-2, Mir93, Mir19b-1, Mir92-1, Mir18b, Ada, Cd44, Cd74, Il2, Mif
GO:0006351	transcription, DNA-templated	GO:0006342	chromatin silencing	3181	103	N/A	Pou5f1, H2afx, Ube2b, Apobec1, Hells, Sin3a, Supt6, Hdac1, Trim28, Morf4l1, Hdac2, Rif1, Tet1, Suv39h1, Dnmt3b, Dnmt3a, Mbd3, Mbd2, Phf2, Cdc45, Uhrf1, Msl3, Aicda, H2afy, Cbx8, Sirt6, Ubr2, H2afz, Dpy30, Rrp8, Hypm, H2al2a, Dydc1, Atad2, Mier1, Dydc2, Msl3l2, Mbd3l1, H2al3, H2al1m, Uhrf2, H2afv, Morf4l2, Setdb1, Smarca5, Arid1a, Sirt1, Bahd1, Dot1l, Baz2a, Mbd3l2, Dicer1, Phf8, Atad2b, Hist2h2aa…
GO:0007019	microtubule depolymerization	GO:0007026	negative regulation of microtubule depolymerization	40	23	Arhgef2, Fgf13, Smn1, Kif14, Mid1, Stmn3, Map1a, Map1b, Hdac6, Sgk1, Rp1, Cib1, Hdgfrp3, Trim54, 2900011O08Rik, Mid1ip1, Kif24, Ccsap, Kif2b, Kif2c, Katnb1, Specc1l, Clasp2, Clasp1, Eml4, Gas2l1, Trpv4, Stmn4, Ckap2, Kif18a, Kif18b, Kif19a, Map6d1, Nckap5l, Gas2l2, Apc, Htr1a, Stmn1, Nedd1, Stmn2	Arhgef2, Fgf13, Mid1, Map1a, Map1b, Hdac6, Rp1, Cib1, Hdgfrp3, Trim54, 2900011O08Rik, Mid1ip1, Katnb1, Specc1l, Clasp2, Clasp1, Eml4, Gas2l1, Ckap2, Map6d1, Gas2l2, Apc, Stmn2
GO:0007155	cell adhesion	GO:0007162	negative regulation of cell adhesion	1225	239	N/A	Cfl1, Serpine2, Mmp14, Tnc, Epb41l5, H2-Ab1, Btn1a1, Vegfa, Cxcl12, Tnfsf4, Xcl1, Cdkn2a, Ppara, Prkar1a, Il4ra, Spock1, Lag3, Epcam, Adipoq, Ptpn22, Bcl6, Dlg1, Efna5, Sema5a, Ifnb1, Myo1f, Casp3, Atp5b, Adam8, Bcar1, Prkg1, Angpt1, Fzd4, Dab1, Fzd7, Hfe, Sema4d, Prdx2, Lgals9, Sftpd, Adam10, Pten, Snai2, Ccl25, Gcnt2, Dscam, Arhgap6, Tnfaip3, Itch, Myoc, Angpt2, Swap70, Itgb1bp1, Cask, Slfn1, M…
GO:0006260	DNA replication	GO:0008156	negative regulation of DNA replication	251	33	Lig1, Pla2g1b, Mcm3, Cst3, Fen1, Atrx, Pura, Nfib, Mcm5, Mcm4, Brca1, Cdk2, Tnfaip1, Ttf1, Mcm2, Npm1, Cdc42, Tspyl2, Slx4, Sin3a, Rny3, Ing4, Ereg, Ssrp1, Stra8, Upf1, Atr, Nfia, Slbp, Lig3, Brca2, Nup98, E4f1, Nfic, Terf1, Wrn, Pold2, Stag2, Fgf10, Mre11a, Tbrg1, Rbbp7, Rbbp4, Polg, Pole, Pole2, Hcrt, Cacybp, Ucn, Fhit, Hus1, Dach1, E2f7, Mcm6, Atf1, Mcm7, Baz1a, Cdc7, Chaf1b, Orc2, Orc1, Blm, …	Ttf1, Tspyl2, Atr, Lig3, Brca2, Terf1, Stag2, Mre11a, Hcrt, Hus1, Inppl1, Rad17, Smc3, Smc1a, Fbxw7, Fbxo18, Chek2, Zfp830, Cdan1, Gtpbp4, Zranb3, Pds5a, Atg7, Tipin, Gmnn, Pid1, Mapk15, Wapl, Enpp7, Nf2, Tgfb1, Tgfb3, Trp53
GO:0009056	catabolic process	GO:0009895	negative regulation of catabolic process	1845	193	N/A	Mcl1, Serpine2, Cst3, Tsc2, Stat3, Rela, Cnr1, Pml, Lep, Cdkn2a, Adra1b, Tnf, Ier3, Lepr, Ptpn3, Sco1, Gpld1, Ptpn22, Mdm4, Rgn, Timp4, Hfe, Eif4g2, Psen2, Htr2b, Npc1, Sgta, Tbc1d14, Mtm1, Dffa, Tnfaip3, Smad3, Psen1, Smarcc1, Cidea, Snca, Fhit, Pbk, Ubxn1, Sf3b3, Bscl2, Qsox1, Pde3b, Dedd, Taf1, Sdcbp, Cbfa2t3, Ppargc1a, Ube2g2, Sufu, Tlk2, Pin1, Psmf1, Tob1, Pabpc1, Pik3cg, Usp25, Sirt6, Azin1…
GO:0006914	autophagy	GO:0010507	negative regulation of autophagy	333	53	Mcl1, Rpl28, Tsc2, Tfeb, Atp6v0a1, Lep, Cdkn2a, Lepr, Rab24, Rab7, Hspa8, D17Wsu92e, Trim21, Hif1a, Vdac1, Ptpn22, Atm, Fyco1, Zbtb17, Cln3, Irgm1, Srebf2, Srebf1, Ifng, Ctsk, Sqstm1, Sptlc2, Ei24, Pafah1b2, Nbr1, Fzd5, Eif4g2, Nprl3, Htr2b, Bnip3, Bnip1, Napsa, Rab33a, Cdc37, Plk3, Wdfy3, Npc1, Tbc1d14, Pik3r2, Sptlc1, Mtm1, Plk2, Vps4b, Lmx1b, Tnfaip3, Atg13, Atpif1, Supt5, Psen1, Pik3c2a, Stbd…	Mcl1, Tsc2, Lep, Lepr, Ptpn22, Eif4g2, Htr2b, Npc1, Tbc1d14, Mtm1, Tnfaip3, Snca, Qsox1, Rnf5, Lrrk2, Rnf41, Poldip2, Rubcn, Rraga, Washc1, Pink1, Rasip1, Dap, Zkscan3, Atg7, Clec16a, Chmp4b, Dapl1, Scfd1, Phf23, Sirt2, Mtor, Tsc1, Wdr6, Golga2, Ehmt2, Ubqln4, Herc1, Eif4g1, Tigar, Kdm4a, Fez1, Fez2, Lzts1, Akt1, Bcl2, Tspo, Gata4, Hmox1, Il3, Mt3, Ctsa, Trp53
GO:0060402	calcium ion transport into cytosol	GO:0010523	negative regulation of calcium ion transport into cytosol	130	15	F2r, Cav1, Cacnb3, Xcl1, Pml, Adra1a, Ptk2b, Ednra, Myo5a, Cherp, Ccr5, Capn3, Slc8a1, Slc8a3, Slc8a2, Adcyap1r1, Ddit3, Htr2b, Htr2a, Trpc3, Trpc1, Bak1, Pkd2, Diaph1, Cacna1g, Hap1, Snca, Atg5, Cxcr3, F2rl3, Casq1, Casq2, Cyba, Trpm1, Fkbp1b, Pdpk1, P2rx4, P2rx7, Camk2d, Gsto1, Coro1a, Ccl19, Xcr1, Trpm2, Cxcl10, Ero1l, Mcoln1, Jph2, Jph3, Asph, Gstm7, Dhrs7c, Jsrp1, Clec4b1, Gpr39, Ibtk, Lime1…	Pkd2, Casq2, Fkbp1b, Gsto1, Gstm7, Trdn, Fcrl5, Bcl2, Epo, Ntsr1, Prkce, Sri, Tgfb1, Tgfb2, Tmbim6
GO:0030168	platelet activation	GO:0010544	negative regulation of platelet activation	89	17	Serpine2, F2r, Entpd1, Txk, Pdpn, Tyro3, Ptprj, P2ry1, Srf, Stxbp3, Stxbp1, Myl12b, Myh9, Prkg1, Fzd6, Gp5, Entpd2, Cx3cl1, P2rx1, Tln1, Evl, Ilk, Pip5k1c, Fga, Gp1ba, Axl, Ceacam1, Slc7a11, Tspan32, Plek, Pf4, C1galt1c1, P2ry12, Treml1, C1qtnf1, Ubash3b, Rap2b, Pik3cb, Metap1, Ubash3a, Fibp, Bloc1s4, Myl9, Hrg, Fermt3, Clic1, Adamts18, Abat, Vps33b, Bloc1s3, Actb, Actg1, Adra2c, Adrb2, Alox12, A…	Serpine2, Prkg1, Gp5, Ceacam1, C1qtnf1, Ubash3b, Adamts18, Abat, Adrb2, Alox12, Apoe, Fgg, Pdgfa, Pdgfb, Pdgfra, Prkcd, Ptger3
GO:0043542	endothelial cell migration	GO:0010596	negative regulation of endothelial cell migration	151	38	Ptprm, Stat5a, Vegfa, Meox2, Vhl, Efna1, Ephb4, Gpx1, Ptk2b, Efnb2, Nrp1, Gpld1, Srf, Ccr5, Sema5a, Sema4a, Myh9, Adam8, Rock2, Rhob, Serpinf1, Bcar1, Nfe2l2, Amot, Angpt1, Vegfc, Stc1, Nov, Pdcd6, Bmpr2, Pten, Fap, Rhoa, Snai2, Emp2, Nr2e1, Anxa3, Angpt2, Robo1, Ptp4a3, Fgf18, Egr3, Itgb1bp1, Prkx, Slit2, Gdf2, Hdac5, Angpt4, Pdpk1, Bmp10, Acvrl1, Klf4, Grem1, Synj2bp, Cib1, Coro1b, Map2k5, Ceac…	Ptprm, Meox2, Serpinf1, Stc1, Rhoa, Angpt2, Itgb1bp1, Slit2, Gdf2, Hdac5, Angpt4, Bmp10, Acvrl1, Klf4, Synj2bp, Map2k5, Nr2f2, Dll4, Cxcl13, Rgcc, Svbp, Dab2ip, Pdcd10, Krit1, Hrg, Stard13, Mmrn2, Vash1, Apoe, Apoh, Csnk2b, Ager, Dcn, Fgf2, Notch1, Prl7d1, Tgfb1, Thbs1
GO:0003300	cardiac muscle hypertrophy	GO:0010614	negative regulation of cardiac muscle hypertrophy	81	21	Slc9a1, Nfatc3, Tiam1, Hand2, Lep, Akap1, Jarid2, Fdps, G6pdx, Ppp3ca, Gata6, Cav3, Ezh2, Prkg1, Htr2b, Trpc3, Rgs2, Ece1, Wisp1, Smad3, Pde9a, Cdk9, Tcap, Csrp3, Bmp10, P2rx4, Pak1, Parp1, Camk2d, Col14a1, Hey2, Pin1, Map2k4, Nr4a3, Slc25a4, Lmcd1, Glrx3, Gsk3b, Foxp1, Fbxo32, Mlip, Pi16, Errfi1, Sorbs2, Ctdp1, Pdlim5, Mtor, Klf15, Camta2, Myocd, Inpp5f, Trip10, Gsk3a, Myh7, Kdm4a, Trim63, Pde5a…	Akap1, Jarid2, G6pdx, Cav3, Rgs2, Smad3, Bmp10, P2rx4, Pak1, Glrx3, Gsk3b, Foxp1, Fbxo32, Mlip, Pi16, Errfi1, Ctdp1, Gsk3a, Trim63, Atp2b4, Smad4
GO:0010631	epithelial cell migration	GO:0010633	negative regulation of epithelial cell migration	227	55	Ppard, Ptprm, Epb41l5, Stat5a, Vegfa, Aqp1, Meox2, Vhl, Efna1, Tgfbr3, Ephb4, Gpx1, Ptk2b, Efnb2, Adam9, Nrp1, Gpld1, Srf, Hif1a, Ccr5, Ctsh, Sema5a, Sema3a, Sema4a, Ifng, Myh9, Has2, Adam8, Rock2, Rhob, Pkn1, Serpinf1, Bcar1, Nfe2l2, Insl3, Amot, Angpt1, Macf1, Vegfc, Stc1, Nov, Pkn2, Pdcd6, Bmpr2, Ptprr, Pten, Fap, Rhoa, Snai2, Emp2, Fgf10, Nr2e1, Evl, Anxa3, Angpt2, Robo1, Ptp4a3, Fgf18, Egr3,…	Ptprm, Meox2, Tgfbr3, Sema3a, Serpinf1, Stc1, Ptprr, Rhoa, Evl, Angpt2, Itgb1bp1, Slit2, Gdf2, Strap, Hdac5, Angpt4, Bmp10, Acvrl1, Klf4, Synj2bp, Coro1c, Map2k5, Nr2f2, Dll4, Tacstd2, Cxcl13, Rgcc, Pbld1, Svbp, Dab2ip, Adipor1, Marveld3, Pdcd10, Krit1, Ptpn23, Hrg, Stard13, Mmrn2, Eppk1, Vash1, Apoe, Apoh, Csnk2b, Ager, Dcn, Fgf2, Il4, Mcc, Notch1, Pfn2, Prl7d1, Ptprg, Tgfb1, Thbs1, Cd63
GO:0006996	organelle organization	GO:0010639	negative regulation of organelle organization	3381	326	N/A	Cfl1, Syt4, Ccnf, Ube2b, Atrx, Arhgef2, Apobec1, Bmp7, Xrcc5, Brca1, Capzb, Pml, Eps8, Osm, Jarid2, Ier3, Gpx1, Mtf2, Npm1, Capza3, Capza2, Capza1, Slx4, Msx3, Sin3a, Shroom2, Atm, Tinf2, Stil, Cav3, Myh9, Supt6, Hnrnpc, Lig3, Fgf13, Rad50, Bnip3, Nek2, Dnm2, Kifc1, Terf1, S1pr1, Fxn, H3f3a, Cenpe, Capg, Kank3, Acaa2, Wasf2, Tet1, Mtm1, Bub1, Twf1, Mid1, H3f3b, Evl, Inpp5k, Ttk, Terf2, Kdm1a, Arh…
GO:0010657	muscle cell apoptotic process	GO:0010656	negative regulation of muscle cell apoptotic process	82	49	Cav1, Hand2, Cdkn2a, Erbb4, Ptk2b, Adcyap1, Cxcr2, Hspa8, Naca, Npm1, Eif5a, Rgl2, Pdcd4, Gata6, Ifng, Sfrp2, Nfe2l2, Gngt1, Bnip3, Ilk, Pde1a, Lrp6, Apaf1, Cflar, Pdpk1, Bmpr1a, Camk2d, Hey2, Rps6ka2, Mapk8, Map2k4, Map3k5, Bag3, Slc25a4, Gsk3b, Fbxo32, Apopt1, Sirt5, Fndc1, Sirt4, Nol3, Sirt1, Myocd, Trip10, Dicer1, Rbm10, Zc3h12a, Rapgef3, Tigar, Ambra1, Hspb6, Agt, Agtr1a, Alox12, Apoh, Camk2…	Cav1, Hand2, Erbb4, Ptk2b, Adcyap1, Hspa8, Naca, Npm1, Rgl2, Sfrp2, Nfe2l2, Ilk, Lrp6, Cflar, Pdpk1, Hey2, Bag3, Slc25a4, Gsk3b, Sirt5, Sirt4, Nol3, Sirt1, Myocd, Trip10, Zc3h12a, Rapgef3, Ambra1, Hspb6, Agtr1a, Alox12, Apoh, Cftr, Edn1, Gata4, Ghrh, Hmgcr, Hmox1, Hsf1, Igf1, Igf1r, Rbpj, Jak2, Lifr, Nkx2-5, Pcmt1, Pik3r1, Qk, Arrb2
GO:0010658	striated muscle cell apoptotic process	GO:0010664	negative regulation of striated muscle cell apoptotic process	51	30	Hand2, Cxcr2, Hspa8, Naca, Npm1, Eif5a, Rgl2, Gata6, Sfrp2, Nfe2l2, Gngt1, Bnip3, Ilk, Apaf1, Cflar, Pdpk1, Bmpr1a, Camk2d, Hey2, Rps6ka2, Mapk8, Map3k5, Bag3, Slc25a4, Fbxo32, Sirt5, Fndc1, Sirt4, Nol3, Sirt1, Myocd, Trip10, Rapgef3, Tigar, Ambra1, Hspb6, Agt, Camk2a, Eng, Gata4, Ghrh, Gnb1, Hmgcr, Hsf1, Igfbp3, Jak2, Ltk, Nkx2-5, Pcmt1, Qk, Trp53	Hand2, Hspa8, Naca, Npm1, Rgl2, Sfrp2, Nfe2l2, Ilk, Cflar, Pdpk1, Hey2, Bag3, Slc25a4, Sirt5, Sirt4, Nol3, Sirt1, Myocd, Trip10, Rapgef3, Ambra1, Hspb6, Gata4, Ghrh, Hmgcr, Hsf1, Jak2, Nkx2-5, Pcmt1, Qk
GO:0010659	cardiac muscle cell apoptotic process	GO:0010667	negative regulation of cardiac muscle cell apoptotic process	49	27	Hand2, Cxcr2, Hspa8, Npm1, Eif5a, Rgl2, Gata6, Sfrp2, Nfe2l2, Gngt1, Bnip3, Ilk, Apaf1, Cflar, Pdpk1, Bmpr1a, Camk2d, Hey2, Rps6ka2, Mapk8, Map3k5, Slc25a4, Fbxo32, Sirt5, Fndc1, Sirt4, Nol3, Sirt1, Myocd, Trip10, Rapgef3, Tigar, Ambra1, Hspb6, Agt, Camk2a, Eng, Gata4, Ghrh, Gnb1, Hmgcr, Hsf1, Igfbp3, Jak2, Ltk, Nkx2-5, Pcmt1, Qk, Trp53	Hand2, Hspa8, Npm1, Rgl2, Sfrp2, Nfe2l2, Ilk, Cflar, Pdpk1, Hey2, Slc25a4, Sirt5, Sirt4, Nol3, Sirt1, Myocd, Trip10, Rapgef3, Ambra1, Hspb6, Gata4, Ghrh, Hsf1, Jak2, Nkx2-5, Pcmt1, Qk
GO:0044262	cellular carbohydrate metabolic process	GO:0010677	negative regulation of cellular carbohydrate metabolic process	246	41	Gys1, Coq3, Fgl1, Dgkq, Ppp1ca, Stat3, Grb10, Hsd11b1, Tff3, Rora, Lep, Ppara, Sik1, Adra1b, Ier3, Rorc, Ppp1cb, Akt2, Ptk2b, Lepr, P2ry1, Ptafr, Has1, Gk, Gpld1, Adipoq, Hif1a, Ppp3r2, Pfkfb2, Pfkfb1, Has2, Rgn, Ext2, Prkg1, Adcyap1r1, Hnf4a, Cd244, Irs2, Nkx1-1, Pten, Has3, Bad, Gckr, Khk, Bpgm, Clk2, Inpp5k, Per2, Synj2, Gnmt, Phlda2, Tcf7l2, Stbd1, Gck, Ncoa2, Snca, Hk2, Slc37a4, Gk2, Dyrk2, …	Stat3, Grb10, Sik1, Adra1b, Ier3, Lepr, Adipoq, Prkg1, Gckr, Clk2, Inpp5k, Gck, Cbfa2t3, Ppargc1a, Foxa2, Sirt6, Park2, Plek, Midn, Maea, Pgp, Fam132a, Serpina12, Cox11, Ddit4, Mtch2, C1qtnf3, Pask, Tigar, Soga1, Hdac4, Fbp1, Gfpt1, Mst1, Il6, Ins2, Mup1, Myog, Enpp1, Ugt1a1, Actn3
GO:0001837	epithelial to mesenchymal transition	GO:0010719	negative regulation of epithelial to mesenchymal transition	113	25	Dag1, Wnt11, Nfatc1, Tsc2, Tgfb1i1, Epb41l5, Efna1, Nog, Alx1, Tgfbr3, Hif1a, Ppp3r1, Has2, Ezh2, Smad2, Nkx2-1, Sfrp2, Dab2, Trim28, Snai2, Hdac2, Smad7, Gcnt2, Hpn, Smad3, Eomes, Tcf7l2, Axin2, Ldlrad4, Lrp6, Ppp2ca, Strap, Hnrnpab, Adam15, Loxl3, Sdcbp, Ovol2, Bmpr1a, Acvrl1, Hey1, Hey2, Grem1, Foxa1, Foxa2, Heyl, Gsk3b, Tbx20, Sdhaf2, Rgcc, Cul7, Trim62, Tmem100, Bambi, Pbld1, Rtn4, Dab2ip, P…	Tsc2, Efna1, Nog, Tgfbr3, Nkx2-1, Sfrp2, Hpn, Ldlrad4, Ppp2ca, Strap, Ovol2, Foxa1, Foxa2, Sdhaf2, Trim62, Pbld1, Dab2ip, Fuz, Mad2l2, Adipor1, Pawr, Vasn, Dact3, Sfrp1, Tgfb2
GO:0048468	cell development	GO:0010721	negative regulation of cell development	2195	328	N/A	Syt4, Hmga2, Cdk5r1, Cdk5, Ryk, Isl1, Pou4f2, Tbx6, Tsc2, Cav1, Ednrb, Six3, Stat3, Gfi1, Efna1, Arhgef2, Bmp7, Nog, Cntn2, Il15ra, Dll1, Meis1, Cdkn2b, Sez6, Erbb4, Hes1, Lbx1, Hes5, Rest, Ddx6, Ntn1, Adcyap1, Cit, Spock1, G6pdx, Bcl11a, Nrp1, Prpf19, Rufy3, Ppp3ca, Ccr5, Efna5, Sema5a, Sema3a, Cav3, Plxna3, Apbb1, Crmp1, Prkcsh, Rit2, Bcar1, Lpar1, Dab1, Isl2, Dab2, Fgf13, Ywhah, Rap1gap, Pafah…
GO:0006814	sodium ion transport	GO:0010766	negative regulation of sodium ion transport	209	16	Snta1, Serpine2, Scnn1a, Slc12a2, Slc9a1, Slc12a1, Scn8a, Slc17a1, Scnn1g, Scnn1b, Sik1, Cpox, Akt2, Slc9a3, Slc9a4, Slc9a2, Ptpn3, Cntn1, Scn2b, Fxyd3, Cav3, Scn9a, Slc5a1, Atp1b3, Slc8a1, Slc8a3, Slc8a2, Scn10a, Cxcl1, Slc12a3, Slc20a1, Fgf13, Fgf12, Fgf14, Ywhah, Kcnk1, Commd1, Dnm2, Hcn1, Kif5b, Per1, Pkd2, Asic2, Asic1, Fxyd2, Slc10a2, Fxyd5, Slc13a2, Gpd1l, Hcn4, Hcn2, Hcn3, Slc22a5, Bpifa1…	Serpine2, Commd1, Camk2d, Osr1, Slc9a3r1, Stk39, Stoml1, Wnk4, Nedd4l, Pcsk9, Wnk1, Gm28048, Agrn, Atp1a2, Drd3, Nedd4
GO:0000904	cell morphogenesis involved in differentiation	GO:0010771	negative regulation of cell morphogenesis involved in differentiation	702	78	N/A	Cdk5r1, Cdk5, Ryk, Tsc2, Efna1, Ntn1, Cit, Bcl11a, Nrp1, Rufy3, Ppp3ca, Ccr5, Efna5, Sema5a, Sema3a, Plxna3, Bcar1, Dab1, Fgf13, Ywhah, Trpc6, Trpc5, Pten, Sema3f, Aatk, Psen1, Ulk1, Ttc3, Itgb1bp1, Slit1, Slit2, Ifrd1, Sema4f, Dnm3, Coro1c, Tlx2, Ulk2, Meltf, Ngef, Gsk3b, Tacstd2, Actn4, Rtn4, Draxin, Rcc2, Nfatc4, Actr3, Rnf6, Gorasp1, Postn, Rtn4r, Dtnbp1, Spg20, Kank1, Arhgap4, Nlgn1, Ap1ar, …
GO:0031589	cell-substrate adhesion	GO:0010812	negative regulation of cell-substrate adhesion	296	52	Cfl1, Cdk5, Fmn1, Dag1, Ppard, Mmp14, Epb41l5, Rsu1, Zyx, Vegfa, Efna1, Slk, Tiam1, Ptprk, Madcam1, Tyro3, Cntn2, Ptprj, Utrn, Crkl, Cdkn2a, Ephb3, Ptk2b, Bst1, Spock1, Adam9, Lama5, Fer, Srf, Bcl6, Epha1, Efna5, Gpm6b, Has2, Adam8, Cd36, Rock1, Pip5k1a, Bcar1, Pxn, Npy2r, Rhod, Angpt1, St6gal1, Fzd4, Macf1, Sirpa, Fzd7, Vegfc, Dab2, Actn2, Itga8, Col16a1, Dnm2, Tecta, Pten, Srgap2, Mia, Ephb1, R…	Mmp14, Cdkn2a, Spock1, Bcl6, Efna5, Bcar1, Fzd4, Fzd7, Pten, Gcnt2, Arhgap6, Myoc, Angpt2, Itgb1bp1, Cask, Men1, Enpp2, Adam15, Acvrl1, Sema3e, Coro1c, Meltf, Dlc1, Tacstd2, Actn4, Rcc2, Acer2, Clasp2, Plet1, Postn, Kank1, Muc4, Ap1ar, Bcas3, Phldb2, Gm9573, Apod, Col1a1, Fbln1, Hoxa7, Lgals1, Nf1, Notch1, Pik3r1, Serpine1, Plg, Ptprz1, Rasa1, Src, Thbs1, Wnt1, Dmtn
GO:0007005	mitochondrion organization	GO:0010823	negative regulation of mitochondrion organization	466	46	Mcl1, Rpl28, Slc9a1, Phb2, Mtx1, Stat3, Stat2, Pemt, Man2a1, Cdkn2a, Erbb4, Ier3, Hes1, Gpx1, Gclc, Gclm, Atp2a1, Cox7a2l, Sco1, Dnlz, Hif1a, Vdac1, Coq7, Dnm1, Zbtb17, Tnfsf10, Cav2, Srebf2, Srebf1, Psmb7, Tfam, Nptx1, Ctsk, Selenoi, Sqstm1, Ndufs6, Bid, Fzd5, Lig3, Epas1, Ube2l3, Bnip3, Eya2, Atf2, Ywhaz, Cdc37, Dnm2, Aip, Taz, Bad, Fxn, Bak1, Acaa2, Coa3, Pex5, Mtm1, Npepps, Trmt10c, Polg, Atg…	Ier3, Gpx1, Lig3, Bnip3, Fxn, Acaa2, Parl, Ppargc1a, Vat1, Slc25a5, Park2, Bok, Psmd10, Prelid1, Lrrk2, Carlr, Oma1, Bag4, Mfn1, Rnf41, Mul1, Pink1, Triap1, Opa1, Atg7, Clec16a, Slc35f6, Sirt4, Nol3, Higd1a, Mpv17l, Pid1, Ppif, Flcn, Tigar, Siah3, Akt1, Avp, Bcl2l1, Tspo, Hgf, Igf1, Lmna, Mapt, Trp53, Arrb2
GO:0015758	glucose transport	GO:0010829	negative regulation of glucose transport	123	23	Fabp5, Slc1a2, Tsc2, Grb10, Lep, Erbb4, Tnf, Pea15a, Pls1, Akt2, Gpc3, Rab4b, Ednra, Adipoq, Stxbp3, Gip, Rtn2, Slc5a1, Nfe2l2, Irs2, Slc2a2, Fgf15, Rnasel, Inpp5k, Tert, Rps6kb1, Aoc3, Hk2, Itln1, Sort1, Pak1, Stxbp4, Capn10, Sh2b2, Trib3, Mapk14, Nr4a3, Nr1h4, Esr1, Sirt6, Slc2a8, Fgf21, Crebl2, Repin1, Slc5a4b, Prkag3, Fam132a, Lmbrd1, Aspscr1, C1qtnf2, Mzb1, Rarres2, Slc5a11, Appl1, Slc25a27,…	Grb10, Lep, Tnf, Pea15a, Inpp5k, Sh2b2, Esr1, Sirt6, Lmbrd1, Mzb1, Rhoq, Pid1, Upk3b, Prkaa1, Gsk3a, Ostn, Ace, Ahi1, Il1b, Myc, Enpp1, Prkca, Prkcb
GO:0014902	myotube differentiation	GO:0010832	negative regulation of myotube differentiation	111	17	Ccl8, Mmp14, Nfatc2, Nfatc3, Cxcl12, Xk, Sik1, Smyd1, Gpx1, Il4ra, Six4, Naca, Ppp3ca, Stim1, Cav3, Cav2, Myh9, Wnt10b, Smo, Nov, Pitx2, Barx2, Neo1, Flot1, Daxx, Shox2, Dyrk1b, Csrp3, Hdac5, Cflar, Sort1, Ntn3, Ehd1, Neu2, Gdf15, Kel, Mapk14, Homer1, Cxcl9, Cxcl10, Hacd1, Tnfsf14, Nphs1, Gsk3b, Ankrd2, Rbm38, Maml1, Rcan1, Tmem8c, Tanc1, Plekho1, Scgb3a1, Smyd3, Myof, Klhl40, Mamstr, Nln, Bcl9, …	Nov, Daxx, Hdac5, Cflar, Cxcl10, Ankrd2, Bhlhe41, Myocd, Plpp7, Il1f9, Hdac4, Trim72, Bdnf, Bhlha15, Nkx2-5, Notch1, Xbp1
GO:0019915	lipid storage	GO:0010888	negative regulation of lipid storage	66	15	Cav1, Stat5b, Stat5a, Lep, Soat1, Ppara, Nfkbia, Tnf, Srebf2, Abcg1, Cd36, Cry1, Cidea, Cry2, Bscl2, Nrip1, Dgat1, Ehd1, B4galnt1, Fto, Pla2g10, Nr1h3, Nr1h2, Angptl3, Alkbh7, Pnpla2, Plin5, Abhd5, Dgat2, Fitm1, Ldah, Hilpda, Tmem135, Ikbke, Sirt1, Acacb, Osbpl11, Stard4, Vstm2a, Zc3h12a, Ffar2, Osbpl8, Fitm2, 4932438A13Rik, Acvr1c, Apoc4, Plin2, Apoa1, Apob, Apoe, C3, Crp, Scarb1, Gm2a, Hexa, He…	Lep, Ppara, Nfkbia, Abcg1, Nr1h3, Nr1h2, Pnpla2, Abhd5, Osbpl8, Crp, Itgav, Itgb3, Mup1, Pparg, Ptpn2
GO:0006694	steroid biosynthetic process	GO:0010894	negative regulation of steroid biosynthetic process	145	24	Hmgcs2, Fdft1, Star, Dgkq, Vdr, Gfi1, Fdx1, Hsd11b1, Hsd3b5, Lep, Tnf, Fdps, Rest, Cyp7b1, Hsd17b1, G6pdx, Cyp51, Cyp7a1, Baat, Hsd17b3, Bmpr1b, Pex2, Hmgcs1, Srebf1, Hrh1, Mvk, Ifng, Abcg1, Ebp, Prkg1, Dab2, Sqle, Sf1, Hsd3b6, Fgf15, Hsd17b2, Snai2, Amacr, Cyp27b1, Nsdhl, Med1, Dhcr7, Hsd17b7, Ch25h, Lss, Prkaa2, Ppargc1a, Slc27a2, Slc27a5, Nr0b1, Nr1h4, Igfbp7, Sc5d, Dkk3, Ddx20, Apoa5, Msmo1, …	Gfi1, Rest, Hrh1, Fgf15, Snai2, Cyp27b1, Nr1h4, Dkk3, Insig1, Insig2, Malrd1, Erlin2, Erlin1, Pde8b, Idi2, Apoe, Atp1a1, Bmp2, Bmp5, Nfkb1, Prox1, Snai1, Sod1, Wnt4
GO:0022402	cell cycle process	GO:0010948	negative regulation of cell cycle process	1053	183	N/A	Ccnf, Ccng1, Atrx, Tfap4, Bmp7, Cdkn1a, Pml, Cdkn2b, Osm, Prkdc, Ier3, Cdkn2d, Npm1, Miip, Atm, Stil, Stra8, Mdm4, Ezh2, Zfp36l2, Zfp36l1, Ptprv, Pten, Kifc1, Plk3, Terf1, Cenpe, Cast, Stag2, Ctdsp2, Fgf10, Pkd2, Bub1, Mre11a, Gsg2, Ttk, D7Ertd443e, Chek1, Ccnk, Hus1, Dgkz, E2f7, Fhl1, Slfn1, Fzd9, Prmt2, Rad1, Men1, Blm, Cdk9, Ovol1, Trp63, Rad17, Mbd4, Bub1b, Ppp2r3d, Cradd, Trp73, Klhl22, Smc3…
GO:0016485	protein processing	GO:0010955	negative regulation of protein processing	220	38	Serpine2, Mmp14, Cpe, Mcptl, Klkb1, Pcsk6, Inpp5b, Cntn2, Clec3b, Cd55, Glg1, Ctnnd1, Ptch1, Enpep, Serpinf2, Cpd, Ctsh, Ctss, Ctse, Pcsk7, Notch4, Cln3, Xiap, Myh9, Dync2h1, Casp3, Uqcrc1, Cd59a, Gzmg, Gzmf, Gzmd, Gzmc, Gzme, Gzmb, Psen2, Fadd, F7, Casp7, Adam10, Bad, Fxn, Bak1, Prss12, Ece2, Ece1, Mcpt9, C1qbp, Hpn, Birc3, Birc2, Aebp1, Psen1, Cuzd1, Cd46, Birc5, Casp8, Mcpt8, Cideb, Mmp16, Nai…	Serpine2, Glg1, Serpinf2, Xiap, Cd59a, Birc3, Birc2, Cd46, Birc5, Naip5, Naip6, Naip1, Naip2, Naip7, Cd59b, Cpb2, Lrrk2, Chac1, Fcmr, Snx12, Sirt4, Bcl2l12, Nol3, Tmem59, Susd4, A2m, Birc7, Nlrc4, Cdh1, Cr1l, Ctla2a, Serping1, Fmr1, Gas1, Il1r2, Mdm2, Serpine1, Thbs1
GO:0000086	G2/M transition of mitotic cell cycle	GO:0010972	negative regulation of G2/M transition of mitotic cell cycle	94	31	Ccng1, Calm3, Calm2, Cdkn1a, Cdkn2b, Cdkn2a, Pkia, Cdk2, Ier3, Cit, Miip, Sin3a, Atm, Wnt10b, Ccna2, Kif14, Rad51b, Vps4b, Mre11a, D7Ertd443e, Chek1, Birc5, Cdk6, Hus1, Tpd52l1, Fhl1, Cdc7, Cenpf, Blm, Rad17, Mbd4, Lats1, Camk2d, Foxm1, Nbn, Skp2, Hacd1, Chek2, Rab11a, Ppm1d, Brd4, Gpr132, Arpp19, Foxo4, Zfp830, Smarcd3, Mastl, Rnaseh2b, Ccny, Mrnip, Fbxl15, Syf2, Ctc1, Rint1, Csrp2bp, Mus81, Ush…	Ccng1, Ier3, Miip, Atm, Mre11a, D7Ertd443e, Chek1, Hus1, Fhl1, Blm, Rad17, Mbd4, Nbn, Gpr132, Foxo4, Zfp830, Mrnip, Syf2, Rint1, Mus81, Oraov1, Topbp1, Usp47, Ticrr, Cdk5rap3, Nae1, Fanci, Clspn, Hus1b, Taok3, Cdk1
GO:0031175	neuron projection development	GO:0010977	negative regulation of neuron projection development	930	143	N/A	Cdk5r1, Cdk5, Ryk, Tbx6, Tsc2, Gfi1, Efna1, Il15ra, Sez6, Hes1, Ntn1, Cit, Spock1, Bcl11a, Nrp1, Rufy3, Ppp3ca, Ccr5, Sema5a, Sema3a, Plxna3, Crmp1, Prkcsh, Rit2, Lpar1, Dab1, Dab2, Fgf13, Ywhah, Pafah1b1, Trpc6, Trpc5, Pten, Adam17, Rhoa, Sema3f, Neo1, Hdac2, Plk2, Aatk, Psen1, Ulk1, Slit1, Slit2, Ifrd1, Snapin, Inppl1, Cyth2, Efemp1, Sema4f, Dnm3, Asap1, Klk8, Katna1, Cib1, Map4k4, Dpysl3, Tlx2…
GO:0042063	gliogenesis	GO:0014014	negative regulation of gliogenesis	275	46	Hmga2, Cdk5r1, Cdk5, Serpine2, Dag1, Pou3f2, Pou3f1, Vcan, Reln, Stat3, Nfib, Rela, Tiam1, Nog, Cntn2, Ptprj, Dll1, Cdkn2b, Atxn1, Lta, Hes1, Akt2, Hes5, P2ry1, Adcyap1, Ccr2, Prpf19, Omg, Rnf112, Ppp3r1, Nab2, Nab1, Ifng, Ezh2, Slc8a3, Gcm1, Neurod4, Nkx2-1, Smo, Hdac1, Bin1, Prx, Ccl12, Dab1, Pafah1b1, Trpc4, Cxcr4, Pten, Srgap2, Matn2, Rhoa, Exoc4, Etv5, Dll3, Hdac2, Fgf10, Pitx3, Nr2e1, Phox2…	Hmga2, Nog, Cdkn2b, Hes1, Hes5, Adcyap1, Dab1, Dll3, Pitx3, Nr2e1, Tert, Nkx6-1, Mbd1, Nkx6-2, Rnf10, Lin28a, 2900011O08Rik, Lingo1, Cers2, Stap1, Dusp10, Sirt2, Gpr37l1, Atf5, Dicer1, Kdm4a, Bmp4, Tspo, Ctnnb1, F2, Dlx1, Dlx2, Drd3, Fgfr3, Id2, Idh2, Ascl2, Nf1, Mycn, Notch1, Ntrk3, Ptn, Ski, Sox11, Id4, Mecp2
GO:0014896	muscle hypertrophy	GO:0014741	negative regulation of muscle hypertrophy	86	23	Slc9a1, Nfatc3, Tiam1, Hand2, Lep, Akap1, Jarid2, Fdps, G6pdx, Ppp3ca, Gata6, Cav3, Ezh2, Prkg1, Htr2b, Trpc3, Rgs2, Ece1, Wisp1, Smad3, Myoc, Pde9a, Cyba, Cdk9, Tcap, Csrp3, Bmp10, P2rx4, Pak1, Parp1, Camk2d, Col14a1, Hey2, Pin1, Map2k4, Nr4a3, Slc25a4, Lmcd1, Glrx3, Gsk3b, Foxp1, Fbxo32, Mlip, Pi16, Errfi1, Sorbs2, Ctdp1, Pdlim5, Mtor, Klf15, Camta2, Myocd, Inpp5f, Trip10, Gsk3a, Myh7, Kdm4a, T…	Akap1, Jarid2, G6pdx, Cav3, Rgs2, Smad3, Bmp10, P2rx4, Pak1, Glrx3, Gsk3b, Foxp1, Fbxo32, Mlip, Pi16, Errfi1, Ctdp1, Gsk3a, Trim63, Atp2b4, Smad4, Mstn, Igfbp5
GO:0014909	smooth muscle cell migration	GO:0014912	negative regulation of smooth muscle cell migration	85	20	Ppard, Ptger4, P2ry2, Rab5a, Myo5a, Adipoq, Plxna1, Has2, Il18, Prkg1, Nfe2l2, Lpar1, Nov, Ilk, Sorl1, Tert, Rps6kb1, Slit2, Fga, Bmpr1a, Pak1, Camk2d, Ppargc1a, Aif1, Coro1b, Iqgap1, Nox4, Retn, Foxo4, Dock7, Arpc5, Rapgef4, Dock4, Pdgfd, Arpc2, Postn, Parva, Mmp1a, Myocd, Ndrg4, Sema6d, Rapgef3, Trib1, Zfp950, Dock5, P2ry6, Kalrn, Ssh1, Hdac4, Ace, Agt, Apex1, Bcl2, F3, Crk, Cyp1b1, Ager, Egr1,…	Ppard, Adipoq, Prkg1, Nfe2l2, Ilk, Slit2, Bmpr1a, Ppargc1a, Aif1, Coro1b, Myocd, Ndrg4, Sema6d, Trib1, Apex1, Igfbp3, Igfbp5, Rbpj, Lrp1, Serpine1
GO:0016236	macroautophagy	GO:0016242	negative regulation of macroautophagy	155	23	Tsc2, Atp6v0a1, Rab7, D17Wsu92e, Hif1a, Fyco1, Cln3, Sqstm1, Sptlc2, Ei24, Pafah1b2, Nbr1, Nprl3, Bnip3, Rab33a, Cdc37, Wdfy3, Npc1, Tbc1d14, Sptlc1, Mtm1, Atg13, Supt5, Psen1, Pik3c2a, Stbd1, Atg14, Ulk1, Atg5, Pip4k2a, Rab33b, Qsox1, Bnip3l, Snapin, Hdac6, Pikfyve, Prkaa2, Vamp8, Ikbkg, Epm2a, Nod1, Rb1cc1, Tlr2, Mapk3, Map3k7, Tcirg1, Park2, Sh3glb1, Rnf5, Ubqln1, Ubqln2, Larp1, Mcoln1, Ripk2,…	Tsc2, Npc1, Mtm1, Qsox1, Lrrk2, Rnf41, Poldip2, Rubcn, Pink1, Clec16a, Chmp4b, Scfd1, Phf23, Mtor, Tsc1, Ehmt2, Ubqln4, Tigar, Fez1, Fez2, Lzts1, Hmox1, Trp53
GO:0001525	angiogenesis	GO:0016525	negative regulation of angiogenesis	431	82	Elk3, Isl1, Tbx4, Ptprm, Cav1, Vav2, Mfge8, Aimp1, Scg2, Ecm1, Stat1, Vegfa, Aqp1, Meox2, Vhl, Efna1, Nfatc3, Cxcl12, Sox18, Ccl11, Hand1, Hand2, Brca1, Ccr3, Wars, Dll1, Rora, Pml, Lep, Col4a3, Meis1, Fgf9, Ephb4, Ephb3, Gpx1, Ubp1, Ptk2b, Tnfaip2, Lepr, Ahr, Pgf, Efnb2, Cxcr2, Ednra, Ngp, Ccr2, Vegfb, Nrp1, Cdc42, Gpld1, Enpep, Srf, Hif1a, Ppp3r1, Ccr5, Ctsh, Epha1, Plcd3, Notch4, Ereg, Gata6, …	Ptprm, Stat1, Meox2, Pml, Col4a3, Ngp, Ccr2, Sema4a, Cd36, Rock2, Rock1, Serpinf1, Amot, Cd59a, Adamts1, Rhoa, Gtf2i, Angpt2, Cxcr3, Itgb1bp1, Hdac5, Cx3cr1, Pde3b, Angpt4, Sema3e, Cnmd, Hhip, Klf4, Synj2bp, Map2k5, Foxc1, Cxcl10, Dll4, Pf4, Foxo4, Rgcc, Ecscr, Dab2ip, Pdcd10, Tnmd, Krit1, Adgrb1, Sulf1, Hrg, Optc, Stab1, Stard13, Mmrn2, Adgrb3, Gpr4, Flcn, Vash1, Ism1, Adgrb2, Il17f, Wisp3, Mir3…
GO:0006412	translation	GO:0017148	negative regulation of translation	629	196	N/A	Rack1, Pou5f1, Hnrnpd, Grb7, Tarbp2, Stat3, Ddx3x, Eif4ebp1, Pml, Hnrnpa2b1, Fxr1, Bc1, Ppp3ca, Mvk, Tia1, Zfp36l2, Zfp36l1, Upf1, Btg2, Cpeb1, Eif4ebp2, Rida, Enc1, Ybx2, Rbm3, Elavl1, Rbm4, Eif6, Ang3, Dapk3, Drosha, Hap1, Eif4ebp3, Khsrp, Ncor2, Ilf3, Eif2ak3, Ajuba, Prkra, Fxr2, Map2k1, Map2k2, Ncor1, Tob1, Rps3, Srp9, Rpl13a, Esr1, Limd1, Eif2ak4, Eif2ak1, Eif2ak2, Prg3, Caprin1, Adar, Larp1…
GO:0016337	single organismal cell-cell adhesion	GO:0022408	negative regulation of cell-cell adhesion	554	151	N/A	Serpine2, Epb41l5, H2-Ab1, Btn1a1, Vegfa, Cxcl12, Tnfsf4, Xcl1, Cdkn2a, Ppara, Prkar1a, Il4ra, Lag3, Epcam, Adipoq, Ptpn22, Bcl6, Dlg1, Ifnb1, Casp3, Adam8, Prkg1, Hfe, Prdx2, Lgals9, Sftpd, Ccl25, Tnfaip3, Itch, Swap70, Slfn1, Loxl3, Spint2, Pla2g2d, Mad1l1, B4galnt2, Klf4, Map2k5, Mapk7, Map2k1, Ceacam1, Foxj1, Sdc4, Pla2g2f, Podxl, Dtx1, Myadm, Ccl28, Foxp3, Rgcc, Nrarp, Peli1, Dusp22, Gtpbp4,…
GO:0016055	Wnt signaling pathway	GO:0030178	negative regulation of Wnt signaling pathway	397	135	Hmga2, Ryk, Isl1, Pou5f1, Dlx5, Cpe, Wnt11, Tsc2, Ndp, Cav1, Six3, Tgfb1i1, Ube2b, Ddx3x, Barx1, Grb10, Yap1, Tiam1, Nog, Mgat3, Mitf, Rapgef1, Mdfic, Tle4, Tle3, Tle2, Tle1, Fgf9, Gpc3, Ctnnd1, Rab5a, Cdc42, Zranb1, Dvl2, Sox17, Xiap, Mdfi, Mesp1, Wnt8a, Wnt10b, Siah2, Wnt10a, Sfrp2, Hdac1, Dvl3, Emd, Fzd8, Fzd6, Fzd3, Fzd4, Macf1, Fzd7, Fzd5, Grk5, Dab2, Spin1, Ddit3, Prop1, Nxn, Pitx2, Ctr9, C…	Hmga2, Isl1, Wnt11, Tsc2, Cav1, Six3, Barx1, Grb10, Nog, Rapgef1, Tle2, Fgf9, Gpc3, Ctnnd1, Sox17, Mdfi, Mesp1, Siah2, Sfrp2, Hdac1, Fzd6, Dab2, Ddit3, Nxn, Axin1, Snai2, Ptpro, Hdac2, Nlk, Cer1, Tcf7l2, Axin2, Lect2, Scyl2, Rnf213, Lrp6, Dkk1, Lats1, Invs, Hic1, Wif1, Grem1, Apc2, Mapk14, Ror2, G3bp1, Csnk1e, Limd1, Lats2, Dkk3, Park2, Sfrp5, Foxo1, Foxo3, Dkk2, Dact1, Sostdc1, Sdhaf2, Tmem88, C…
GO:0007596	blood coagulation	GO:0030195	negative regulation of blood coagulation	177	46	Serpine2, F2r, F2rl1, Cav1, Vav2, Entpd1, Klkb1, Txk, Pdpn, F10, Tyro3, Ptprj, Procr, P2ry1, Anxa5, Vkorc1, Srf, Serpinf2, Stxbp3, Stxbp1, Lyst, Myl12b, Myh9, Gp1bb, Cd36, Stx2, Prkg1, Nfe2l2, Fzd6, Tfpi2, Hnf4a, F7, Prdx2, Tfpi, Pros1, Gp5, Entpd2, Cx3cl1, Kng1, P2rx1, C9, Tln1, Asic2, Evl, Ilk, Anxa8, F2rl3, F2rl2, Pip5k1c, Fga, Papss2, Gp1ba, Ap3b1, S100a9, Hpse, Axl, Ceacam1, Slc7a11, Foxa2, …	Serpine2, Klkb1, Anxa5, Serpinf2, Prkg1, Pros1, Gp5, Kng1, Fga, Gp1ba, Ceacam1, Proz, F12, Psg23, Cpb2, Tmprss6, C1qtnf1, Ubash3b, Hrg, Tspan8, Adamts18, Abat, Kng2, Adrb2, Alox12, Apoe, Apoh, Anxa2, Cd34, F2, Serping1, Fgg, Tpsab1, Pdgfa, Pdgfb, Pdgfra, Prkcd, Serpine1, Plau, Plg, Proc, Ptger3, Thbd, Thbs1, F11, Fgb
GO:0001503	ossification	GO:0030279	negative regulation of ossification	391	88	Rack1, Mmp14, Bcap29, Tnc, Dlx5, Wnt11, Calcr, Nfatc1, Runx3, Six2, Acvr2a, Vcan, Scx, Ecm1, Vegfa, Zbtb16, Atp6v1b1, Bmp7, Cebpd, Hand2, Ptger4, Nog, Bmp8a, Clec3b, Ccr1, Tgfbr3, Lep, Tfap2a, Hspe1, Twist2, Fgf9, Tnf, Gpc3, Ptk2b, Ddx5, Hsd17b4, P2ry2, Ptch1, Mybbp1a, Matn1, Gpld1, Hif1a, Ahsg, Bmpr1b, Bmp8b, Phex, Nab2, Nab1, Gpm6b, Hnrnpc, Atp5b, Mrc2, Slc8a1, Cited1, Ext2, Wnt10b, Traf6, Smo,…	Calcr, Nfatc1, Ecm1, Hand2, Nog, Ccr1, Twist2, Tnf, Ptk2b, P2ry2, Ptch1, Hif1a, Ahsg, Cited1, Nbr1, Sema4d, Noct, Ltbp3, Smad3, Axin2, Cdk6, Lrp5, Chrd, Men1, Hdac5, Smad6, Gfra4, Rorb, Grem1, Tob1, Limd1, Fgf23, Hdac7, Ucma, Trpm4, Zfp932, Bcor, Riox1, Fndc3b, Rflna, Sost, Smurf1, Rflnb, Mepe, Twsg1, Tmem64, Calca, Lrp4, Tnn, Mir133a-1, Mir135a-1, Mir137, Mir204, Mir205, Mir214, Mir217, Mir23a, …
GO:0016049	cell growth	GO:0030308	negative regulation of cell growth	496	166	Cfl1, Syt4, Cdk5r1, Cdk5, Ryk, Serpine2, Rack1, Ppard, Mmp14, Wnt11, Slc9a1, Pou4f3, Pou4f2, Gng4, Epb41l5, Epb41l3, Ddx3x, Vegfa, Tiam1, Cxcl12, Cdkn1a, Cdkn1b, Limk1, Ptprj, Tgfbr3, Pml, Cdkn2a, Adra1a, Adra1b, Fdps, Ptk2b, Syt17, Cobl, Ntn1, Nin, Il6ra, Cdkn2d, Cdkn2c, G6pdx, Npm1, Bcl11a, Nrp1, Tspyl2, Rufy3, Tsg101, Omg, Myo5b, Srf, Ccr5, Bcl6, Ahsg, Lefty1, Efna5, Cd38, Sox17, Sema5b, Sema5…	Cfl1, Cdk5r1, Cdk5, Ryk, Serpine2, Rack1, Ppard, Wnt11, Gng4, Ddx3x, Cdkn1a, Cdkn1b, Ptprj, Pml, Cdkn2a, Ntn1, Cdkn2d, Cdkn2c, G6pdx, Bcl11a, Nrp1, Tspyl2, Ccr5, Bcl6, Ahsg, Sox17, Sema5a, Sema3a, Cav3, Plxna3, Apbb1, Sfrp2, Ei24, Apbb2, Hnf4a, Dab2, Fgf13, Nov, Bmpr2, Sema3f, Cyp27b1, Rbbp7, Zmat3, Hyal2, D7Ertd443e, Aatk, Smad3, Ulk1, Ppt1, Fhl1, Slit3, Slit1, Slit2, Ifrd1, Gdf2, Adam15, Bmp10,…
GO:0016477	cell migration	GO:0030336	negative regulation of cell migration	1213	218	N/A	Dag1, Ppard, Arhgdib, Wnt11, Tbx5, Ptprm, Gcsam, Stat3, Meox2, Ptprk, Cxcl12, Ptger4, Nog, Ptprj, Nbl1, Tgfbr3, Erbb4, Cnn2, Miip, Has1, Srf, Adipoq, Ccr5, Epha1, Sema3a, Abr, Gpr18, Rhob, Nkx2-1, Sfrp2, Serpinf1, Prkg1, Ccl12, Nfe2l2, Stc1, Nov, Ptprr, Pten, Srgap2, Rhoa, Cx3cl1, Nrg3, Ccl25, Evl, Ilk, Hyal2, Angpt2, Robo1, Ldlrad4, D1Ertd622e, Dach1, Cited2, Itgb1bp1, Chrd, Slit2, Ptpru, Gdf2, …
GO:0030282	bone mineralization	GO:0030502	negative regulation of bone mineralization	103	17	Wnt11, Acvr2a, Ecm1, Bmp7, Clec3b, Ccr1, Lep, Tfap2a, Gpc3, Ptk2b, Matn1, Hif1a, Ahsg, Bmpr1b, Phex, Gpm6b, Slc8a1, Wnt10b, Nbr1, Bmpr2, S1pr1, Cyp27b1, Klf10, Ltbp3, Kl, Cer1, Smad3, Tcf7l2, Axin2, Fzd9, Bmpr1a, P2rx7, Mmp13, Eif2ak3, Grem1, Osr1, Ddr2, Gla, Omd, Isg15, Fgf23, Lgr4, Aspn, Sbds, Fbxl15, Trpm4, Bcor, Atraid, Rflna, Asxl2, Rspo2, Rflnb, Osr2, Ifitm5, Fam20c, Mepe, Ano6, Pkdcc, Bmp2…	Ecm1, Ccr1, Ptk2b, Hif1a, Ahsg, Ltbp3, Grem1, Fgf23, Trpm4, Bcor, Rflna, Rflnb, Mepe, Gata1, Nfe2, Srgn, Sox9
GO:0007179	transforming growth factor beta receptor signaling pathway	GO:0030512	negative regulation of transforming growth factor beta receptor signaling pathway	148	57	Usp15, Cav1, Tgfb1i1, Zyx, Ptprk, Bmp8a, Tgfbr3, Pml, Cdkn2b, Glg1, Cdh5, Amhr2, Adam9, Skil, Fam89b, Bmpr1b, Bmp8b, Gdnf, Cav3, Cav2, Cited1, Smad2, Nkx2-1, Hpgd, Pxn, Ltbp1, Dab2, Itga8, Smad1, Dnm2, Axin1, Adam17, Smad7, Gcnt2, Ltbp3, Onecut1, Nlk, Smad3, Cidea, Cldn5, Ldlrad4, Cited2, Hipk2, Men1, Gdf2, Ltbp4, Smad5, Strap, Smad6, Sdcbp, Pdpk1, Acvrl1, Parp1, Stk11, Zeb1, Dand5, Pin1, Map3k1,…	Cav1, Tgfb1i1, Tgfbr3, Glg1, Skil, Fam89b, Cav2, Nkx2-1, Dnm2, Adam17, Smad7, Onecut1, Cidea, Ldlrad4, Strap, Smad6, Pdpk1, Dand5, Pin1, Onecut2, Stub1, Smurf2, Nepn, Aspn, Bambi, Pbld1, Rasl11b, Prdm16, Snx6, Smurf1, Adamtsl2, Htra3, Chst11, Snx1, Htra1, Pmepa1, Bcl9l, Sirt1, Zfp451, Snx25, Peg10, Vasn, Skor1, Cd109, Eid2, Lemd3, Skor2, Fbn1, Fbn2, Hspa5, Ski, Tdgf1, Tgfb3, Trp53, Wnt1, Xbp1, Pp…
GO:0030509	BMP signaling pathway	GO:0030514	negative regulation of BMP signaling pathway	164	48	Usp15, Pou5f1, Dlx5, Cav1, Acvr2a, Scx, Bmp7, Nog, Bmp8a, Nbl1, Tgfbr3, Tfap2b, Hes1, Hes5, Gpc3, Skil, Bmpr1b, Bmp8b, Lefty1, Gata6, Smad2, Sfrp2, Hfe, Cfc1, Smad1, Bmpr2, Neo1, Smad7, Ilk, Ctdspl2, Fzd1, Cer1, Tcf7l2, Chrd, Hipk2, Bmp15, Gdf2, Smad5, Dkk1, Slc33a1, Smad6, Bmp10, Bmpr1a, Acvrl1, Fkbp8, Grem1, Dand5, Grem2, Gdf15, Mapk3, Foxd1, Ror2, Ecsit, Tob1, Smad9, Fstl3, Zfp423, Sostdc1, Zc…	Cav1, Nog, Nbl1, Skil, Sfrp2, Smad7, Ctdspl2, Fzd1, Cer1, Tcf7l2, Chrd, Hipk2, Dkk1, Smad6, Grem1, Dand5, Grem2, Tob1, Fstl3, Sostdc1, Chrdl2, Hfe2, Tmprss6, Nanog, Bmper, Sost, Htra3, Htra1, Chrdl1, Trim33, Twsg1, Spg20, Lemd2, Vwc2, Skor1, Vwc2l, Lemd3, Mir675, Skor2, Abl1, Sfrp1, Fbn1, Gdf3, Notch1, Ski, Wnt1, Wnt5a, Ppm1a
GO:0048675	axon extension	GO:0030517	negative regulation of axon extension	114	29	Cdk5r1, Cdk5, Ryk, Pou4f3, Pou4f2, Vegfa, Cxcl12, Limk1, Ntn1, Nrp1, Rufy3, Myo5b, Srf, Ccr5, Sema5b, Sema5a, Sema3a, Plxna3, Plxna2, Plxna1, Smo, Eif4g2, Pafah1b1, Trpc5, Bmpr2, Dnm2, Sema3f, Fxn, Nrp2, Ilk, Dscam, Aatk, Nkx6-1, Ulk1, Ep300, Dcx, Cdkl5, Map1b, Sema7a, Slit3, Slit1, Slit2, Ifrd1, Dclk1, Adnp, Cyfip1, Pak1, Sema4f, Trpv2, Mgll, Twf2, Dpysl2, Tnfrsf12a, Ulk2, Rab11a, Barhl2, Golga4…	Cdk5r1, Cdk5, Ryk, Ntn1, Nrp1, Ccr5, Sema5a, Sema3a, Plxna3, Sema3f, Aatk, Slit1, Slit2, Ifrd1, Sema4f, Rtn4, Draxin, Actr3, Rnf6, Rtn4r, Arhgap4, Cdkl3, Fstl4, Mag, Ptprs, Wnt3, Wnt3a, Wnt5a, Tnr
GO:0009187	cyclic nucleotide metabolic process	GO:0030800	negative regulation of cyclic nucleotide metabolic process	187	41	Rack1, Gpr3, Calcr, Guca1a, Adcy7, Mtnr1a, Vegfa, Aqp1, Cacnb4, Ptger4, Rora, Ptk2b, Adcyap1, Gucy2f, Gucy2e, Atp2b2, Sstr4, Ednra, Gucy2g, Gucy2d, Gucy2c, Vipr2, Gpr65, Rit2, Adm, Pde1c, Npy2r, Insl3, Lpar1, Adcyap1r1, Adcy9, Htr2b, Galr1, Pkd2, Ece1, Guca1b, Pde1a, Palm, Guca2b, Ucn, Pde9a, Cxcr3, Wfs1, Galr3, Pde3b, Hpca, Galr2, Adnp, Adcy8, Pde10a, Grm7, Grm8, Cxcl10, Gipr, Cngb3, Nucb2, Ramp…	Sstr4, Ednra, Npy2r, Lpar1, Galr1, Palm, Galr3, Hpca, Galr2, Grm7, Grm8, Nucb2, Gabbr1, P2ry13, Egln1, Gpr87, Hrh3, Akap9, Mtnr1b, Pde2a, Olfr150, Akap5, Gpr176, Olfr275, Olfr683, Olfr684, Olfr919, Olfr1101, Akap6, Adra2a, Aplp1, Crhr2, Drd2, Drd3, Drd4, Edn1, Htr1b, Npr3, Oprl1, Oprm1, Ptger3
GO:0009190	cyclic nucleotide biosynthetic process	GO:0030803	negative regulation of cyclic nucleotide biosynthetic process	147	38	Calcr, Guca1a, Adcy7, Mtnr1a, Aqp1, Ptger4, Ptk2b, Adcyap1, Gucy2f, Gucy2e, Ednra, Gucy2g, Gucy2d, Gucy2c, Vipr2, Gpr65, Rit2, Adm, Npy2r, Insl3, Lpar1, Adcyap1r1, Adcy9, Htr2b, Galr1, Ece1, Guca1b, Palm, Guca2b, Ucn, Wfs1, Galr3, Hpca, Galr2, Adnp, Adcy8, Grm7, Grm8, Gipr, Nucb2, Ramp1, Rundc3a, Ramp2, Npffr2, Gabbr1, Gucy1b3, Cap2, Adgrg6, P2ry13, Gper1, Mrap, Gucy1a3, Calcrl, Akap12, Gpr87, Hr…	Ednra, Npy2r, Lpar1, Galr1, Palm, Galr3, Hpca, Galr2, Grm7, Grm8, Nucb2, Gabbr1, P2ry13, Gpr87, Hrh3, Akap9, Pde2a, Olfr150, Akap5, Gpr176, Olfr275, Olfr683, Olfr684, Olfr919, Olfr1101, Akap6, Adra2a, Aplp1, Crhr2, Drd2, Drd3, Drd4, Edn1, Htr1b, Npr3, Oprl1, Oprm1, Ptger3
GO:0009165	nucleotide biosynthetic process	GO:0030809	negative regulation of nucleotide biosynthetic process	281	42	Calcr, Guca1a, Entpd1, Adcy7, Mtnr1a, Stat3, Aqp1, Adsl, Atp6v0a1, Ptger4, Atp6v0a2, Ptk2b, Adcyap1, Gucy2f, Gucy2e, Ednra, G6pdx, Gucy2g, Gucy2d, Atp5o, Ldhd, Atp5k, Gucy2c, Vipr2, Atp5g1, Atp5j, Atp5b, Gpr65, Rit2, Adm, Dtymk, Npy2r, Insl3, Lpar1, Adcyap1r1, Adcy9, Htr2b, Impdh2, Ampd3, Galr1, Atp5f1, Ece1, Guca1b, Atp5c1, Palm, Guca2b, Ucn, Gbas, Umps, Wfs1, Galr3, Papss1, Hpca, Galr2, Adnp, T…	Entpd1, Ednra, Npy2r, Lpar1, Galr1, Palm, Galr3, Hpca, Galr2, Parp1, Grm7, Grm8, Nucb2, Gabbr1, P2ry13, Gpr87, Pid1, Hrh3, Akap9, Flcn, Pde2a, Olfr150, Akap5, Gpr176, Olfr275, Olfr683, Olfr684, Olfr919, Olfr1101, Akap6, Adra2a, Aplp1, Crhr2, Drd2, Drd3, Drd4, Edn1, Htr1b, Npr3, Oprl1, Oprm1, Ptger3
GO:0046058	cAMP metabolic process	GO:0030815	negative regulation of cAMP metabolic process	142	39	Rack1, Gpr3, Calcr, Adcy7, Cacnb4, Ptger4, Adcyap1, Sstr4, Ednra, Vipr2, Gpr65, Rit2, Adm, Pde1c, Npy2r, Insl3, Lpar1, Adcyap1r1, Adcy9, Galr1, Pkd2, Ece1, Pde1a, Palm, Ucn, Cxcr3, Wfs1, Galr3, Pde3b, Hpca, Galr2, Adcy8, Pde10a, Grm7, Grm8, Cxcl10, Gipr, Nucb2, Ramp1, Ramp2, Npffr2, Gabbr1, Pde3a, Pf4, Cap2, Adgrg6, Nphp3, P2ry13, Gper1, Mrap, Calcrl, Egln1, Akap12, Gpr87, Hrh3, Taar1, Calca, Pth…	Sstr4, Ednra, Npy2r, Lpar1, Galr1, Palm, Galr3, Galr2, Grm7, Grm8, Nucb2, Gabbr1, P2ry13, Egln1, Gpr87, Hrh3, Akap9, Pde2a, Olfr150, Akap5, Gpr176, Olfr275, Olfr683, Olfr684, Olfr919, Olfr1101, Akap6, Adra2a, Aplp1, Crhr2, Drd2, Drd3, Drd4, Edn1, Htr1b, Npr3, Oprl1, Oprm1, Ptger3
GO:0006171	cAMP biosynthetic process	GO:0030818	negative regulation of cAMP biosynthetic process	116	37	Calcr, Adcy7, Ptger4, Adcyap1, Ednra, Vipr2, Gpr65, Rit2, Adm, Npy2r, Insl3, Lpar1, Adcyap1r1, Adcy9, Galr1, Ece1, Palm, Ucn, Wfs1, Galr3, Hpca, Galr2, Adcy8, Grm7, Grm8, Gipr, Nucb2, Ramp1, Ramp2, Npffr2, Gabbr1, Cap2, Adgrg6, P2ry13, Gper1, Mrap, Calcrl, Akap12, Gpr87, Hrh3, Taar1, Calca, Pth2, Gsk3a, Rxfp2, Rln3, Ucn2, Akap9, Sctr, Pde2a, Olfr150, Adcy10, Gpr161, Akap5, Gpr176, Olfr275, Olfr68…	Ednra, Npy2r, Lpar1, Galr1, Palm, Galr3, Galr2, Grm7, Grm8, Nucb2, Gabbr1, P2ry13, Gpr87, Hrh3, Akap9, Pde2a, Olfr150, Akap5, Gpr176, Olfr275, Olfr683, Olfr684, Olfr919, Olfr1101, Akap6, Adra2a, Aplp1, Crhr2, Drd2, Drd3, Drd4, Edn1, Htr1b, Npr3, Oprl1, Oprm1, Ptger3
GO:0030042	actin filament depolymerization	GO:0030835	negative regulation of actin filament depolymerization	55	42	Cfl1, Cfl2, F2rl1, Capzb, Eps8, Capza3, Capza2, Capza1, Shroom2, Sema5a, Myh9, Actn2, Aqp2, Capg, Twf1, Evl, Vill, Swap70, Scin, Avil, Wdr1, Twf2, Tmod4, Tmod3, Tmod2, Plek, Carmil1, Pdxp, Sh3bgrl3, Lima1, Specc1l, Arpc2, Dstn, Lmod1, Lmod2, Plekhh2, Mical1, Mical3, Mical2, hem1, Carmil2, Dbnl, Add1, Add2, Gsn, Rdx, Spta1, Sptan1, Sptb, Sptbn1, Tmod1, Tpm1, Vil1, Mtpn, Dmtn	Cfl1, Capzb, Eps8, Capza3, Capza2, Capza1, Shroom2, Myh9, Capg, Twf1, Evl, Vill, Swap70, Scin, Avil, Twf2, Tmod4, Tmod3, Tmod2, Carmil1, Lima1, Specc1l, Arpc2, Lmod1, Lmod2, Plekhh2, hem1, Carmil2, Dbnl, Add1, Add2, Gsn, Rdx, Spta1, Sptan1, Sptb, Sptbn1, Tmod1, Tpm1, Vil1, Mtpn, Dmtn
GO:0030041	actin filament polymerization	GO:0030837	negative regulation of actin filament polymerization	149	52	Cfl1, Fmn1, Ccl11, Hcls1, Capzb, Eps8, Ptk2b, Cobl, Was, Fer, Capza3, Capza2, Capza1, Myo1c, Abi2, Dlg1, Myh9, Vasp, Nck1, Rhoa, Capg, Pik3r2, Twf1, Diaph1, Evl, Vill, Gas7, Arfip1, Scin, Nck2, Slit2, Avil, Lats1, Cyfip1, Pak3, Csf3, Aif1, Arpc1b, Coro1a, Coro1b, Twf2, Hax1, Map3k1, Msrb1, Magel2, Hip1r, Tmod4, Tmod3, Myadm, Nckap1, Tmod2, Diaph2, Fmn2, Nphs1, Wasf1, Kirrel, Mkks, Jmy, Actr2, Bai…	Cfl1, Capzb, Eps8, Capza3, Capza2, Capza1, Myh9, Capg, Twf1, Evl, Vill, Scin, Slit2, Avil, Twf2, Hip1r, Tmod4, Tmod3, Myadm, Tmod2, Mkks, Carmil1, Pfn4, Arpc2, Fhod3, Lmod1, Lmod2, Bbs4, Kank1, Arfgef1, hem1, Carmil2, Tmsb15l, Tmsb15b2, Dbnl, Add1, Add2, Gsn, Pecam1, Pfn1, Pfn2, Prkcd, Rdx, Spta1, Sptan1, Sptb, Sptbn1, Tmod1, Tpm1, Vil1, Mtpn, Dmtn
GO:0030855	epithelial cell differentiation	GO:0030857	negative regulation of epithelial cell differentiation	586	44	N/A	Cav1, Vhl, Yap1, Dll1, Hes1, Notch4, Ifng, Ezh2, Cited1, Smo, Reg3g, Reg3a, Jag1, Trp63, Ovol2, Acvrl1, S1pr3, Zeb1, Osr1, Foxe3, Sall1, Foxp1, Srsf6, Foxp4, Nkx6-3, Grhl2, Mir7-1, Pinc, Ctnnb1, Ccnd1, Cftr, Frzb, Gdf3, Hoxa7, Id1, Il1a, Msx2, Nodal, Notch1, Sox9, Tbx3, Tgfb2, Tgfbr1, Xdh
GO:0042100	B cell proliferation	GO:0030889	negative regulation of B cell proliferation	111	18	Cd79a, Nfatc2, Tnfrsf4, Cdkn1a, Cdkn2a, Ahr, Bcl6, Atm, Inpp5d, Cd38, Ifnb1, Ifna9, Ifna7, Ifna6, Ifna5, Ifna4, Ifna2, Ifna1, Casp3, Pkn1, Ifna11, Irs2, Cd81, Ifnab, Cd180, Ikzf3, Tnfsf13b, Plcl2, Ctps, Vav3, Tnfrsf13b, Il21, Peli1, Slc39a10, Card11, Mzb1, Tnfrsf13c, Sash3, Nckap1l, Clcf1, Ticam1, Pawr, Tnfrsf21, Tirap, Gpr183, Atad5, Cd300a, Ifnz, Btla, Ifna13, Ifne, Ifna12, Ifnk, Rc3h1, Gapt, I…	Cdkn2a, Atm, Inpp5d, Casp3, Pkn1, Tnfrsf13b, Pawr, Tnfrsf21, Cd300a, Btla, Rc3h1, Btk, Cd24a, Ctla4, Fcgr2b, Il10, Lyn, Prdm1
GO:0016570	histone modification	GO:0031057	negative regulation of histone modification	414	40	Isl1, Usp15, Ppp5c, Elk4, Ube2b, Ube2a, Atrx, Gfi1, Vegfa, Uimc1, Slk, Phc1, Skp1a, Brca1, Pml, Wbp2, Jarid2, Rest, Mtf2, Satb1, Hcfc1, Rcor1, Msx3, Mthfr, Nap1l2, Sin3a, Sin3b, Aurkb, Bcl6, Atm, Ing4, Ube2e1, Hist1h1d, Srebf1, Supt6, Apbb1, Prmt1, Ezh2, Pkn1, Hdac1, Brca2, Eya3, Eya2, Eya1, Ctr9, Ctcf, Kdm6a, Kmt2b, Snai2, Morf4l1, Irf4, Hdac2, Ezh1, Crebbp, Per1, Rif1, Tet1, Suv39h1, Dr1, Rnf2,…	Ube2b, Brca1, Jarid2, Mtf2, Msx3, Sin3a, Supt6, Kdm1a, Ctbp1, Dnmt3b, Gfi1b, Snca, Atg5, Trip12, Smarcb1, Taf7, H2afy, Foxp3, Fendrr, Pih1d1, Ubr5, Bcor, Atg7, Kdm4c, Noc2l, Mllt6, Sirt1, Kdm5a, Zfp451, Kdm4b, L3mbtl2, Kdm4a, Kdm4d, Dnmt1, Pax5, Spi1, Phf1, Kdm3a, Twist1, Mecp2
GO:0016571	histone methylation	GO:0031061	negative regulation of histone methylation	128	23	Atrx, Gfi1, Brca1, Jarid2, Mtf2, Satb1, Mthfr, Hist1h1d, Supt6, Prmt1, Ezh2, Ctr9, Ctcf, Kmt2b, Hdac2, Ezh1, Rif1, Tet1, Suv39h1, Kdm1a, Suz12, Dnmt3b, Nsd1, Nsd2, Gfi1b, Setd3, Rtf1, Prmt2, Men1, Smarcb1, Ogt, Ash2l, Nelfa, H2afy, Prmt5, Nr1h4, Airn, Suv39h2, Paxip1, Carm1, Setd6, Dpy30, Snw1, Coprs, Ntmt1, Paxbp1, Pwp1, Smyd2, Fendrr, Pih1d1, Pygo2, Smyd3, Wdr61, Prdm5, Setd2, Rbbp5, Dmrtc2, Bc…	Brca1, Jarid2, Mtf2, Supt6, Kdm1a, Dnmt3b, Gfi1b, Smarcb1, H2afy, Fendrr, Pih1d1, Bcor, Kdm4c, Mllt6, Sirt1, Kdm4b, Kdm4a, Kdm4d, Dnmt1, Pax5, Phf1, Kdm3a, Mecp2
GO:0031109	microtubule polymerization or depolymerization	GO:0031111	negative regulation of microtubule polymerization or depolymerization	92	33	Tubg1, Cav1, Arhgef2, Cdkn1b, Dst, Capzb, Nin, Cav3, Dctn1, Fgf13, Smn1, Terf1, Kif14, Rgs2, Mid1, Tubgcp4, Stmn3, Snca, Map1a, Map1b, Hdac6, Sgk1, Rp1, Cib1, Mapk8, Rps3, Hdgfrp3, Csnk1d, Trim54, Psrc1, Ska2, Ska1, Fbxo5, Nde1, 2900011O08Rik, Tppp3, Mid1ip1, Cep192, Kif24, Eml2, Tbcd, Tppp, Ccsap, Kif2b, Kif2c, Katnb1, Tubgcp2, Specc1l, Ankrd53, Ckap5, Slain2, Clasp2, Clip3, Clasp1, Mzt1, Eml4, …	Arhgef2, Capzb, Fgf13, Mid1, Snca, Map1a, Map1b, Hdac6, Sgk1, Rp1, Cib1, Hdgfrp3, Trim54, 2900011O08Rik, Mid1ip1, Eml2, Tbcd, Katnb1, Specc1l, Clasp2, Clip3, Clasp1, Eml4, Gas2l1, Ckap2, Inpp5j, Map6d1, Gas2l2, Apc, Mapre1, Fkbp4, Stmn1, Stmn2
GO:0044248	cellular catabolic process	GO:0031330	negative regulation of cellular catabolic process	1552	132	N/A	Mcl1, Cst3, Tsc2, Cnr1, Pml, Lep, Cdkn2a, Adra1b, Lepr, Ptpn3, Sco1, Gpld1, Ptpn22, Rgn, Timp4, Hfe, Eif4g2, Psen2, Htr2b, Npc1, Sgta, Tbc1d14, Mtm1, Dffa, Tnfaip3, Psen1, Smarcc1, Snca, Fhit, Pbk, Ubxn1, Qsox1, Taf1, Sdcbp, Sufu, Tlk2, Psmf1, Tob1, Pabpc1, Pik3cg, Rnf5, Taf9, Vps35, Gabarapl2, Trim39, Lrrk2, Plin5, Rnf41, Poldip2, Rubcn, Rraga, Rgp1, Washc1, Pdcl3, Pink1, Slirp, Dab2ip, Rasip1, …
GO:0006461	protein complex assembly	GO:0031333	negative regulation of protein complex assembly	1140	120	N/A	Cfl1, Ddx3x, Arhgef2, Eif4ebp1, Ptger4, Capzb, Eps8, Capza3, Capza2, Capza1, Vdac2, Stxbp1, Lefty1, Myh9, Psen2, Lmo4, Kif14, Impact, Capg, Pex5, Twf1, Evl, Birc2, Vill, Sorl1, Ulk1, Ldlrad4, Snca, Scin, Slit2, Morc1, Dkk1, Avil, Smad6, Sgk1, Hey2, Twf2, Map3k7, Hip1r, Lcmt1, Tmod4, Tmod3, Myadm, Tmod2, Cldn7, Mefv, Gsk3b, Tbx20, Vps35, Dact1, Mkks, Crbn, Dnajc15, Riok3, Ctnnbip1, Carmil1, Eml2, …
GO:0001906	cell killing	GO:0031342	negative regulation of cell killing	114	24	F2rl1, Ap1g1, Stat5b, Stat5a, Xcl1, Lep, Cebpg, Hspa8, Lag3, Serpinb9, Ppp3cb, Ccr5, Ctsh, Stxbp2, Lyst, Klrb1c, Klrb1b, Ifng, Cd1d1, Pvr, Gfer, Cxcl1, Camp, Gzmb, Fadd, Raet1c, Raet1b, Raet1a, Lgals9, Ctsc, Bad, Vamp7, Cxcl5, C9, Emp2, Klrk1, Bcl2l11, H60a, Rasgrp1, Sh2d1a, P2rx7, Coro1a, Ceacam1, Sh2d1b1, Slamf6, Stx7, Crtam, Raet1d, Rab27a, Cadm1, Il21, Unc13d, Stx11, Rnf19b, Ulbp1, Stap1, Tre…	Serpinb9, Ppp3cb, Klrb1b, Gfer, Lgals9, Ceacam1, Sh2d1b1, Clec2d, Muc4, Havcr2, Klre1, Serpinb3a, Sh2d1b2, Crk, H2-T23, Hsp90ab1, Igf2, Il13, Il4, Il7r, Ptprc, Tap1, Tap2, Arrb2
GO:0030030	cell projection organization	GO:0031345	negative regulation of cell projection organization	1383	172	N/A	Cfl1, Cdk5r1, Cdk5, Ryk, Tbx6, Tsc2, Ptprf, Gfi1, Efna1, Il15ra, Capzb, Sez6, Hes1, Ntn1, Cit, Spock1, Rab3ip, Bcl11a, Nrp1, Rufy3, Ppp3ca, Ccr5, Sema5a, Sema3a, Plxna3, Crmp1, Prkcsh, Rit2, Lpar1, Dab1, Dab2, Fgf13, Ywhah, Rap1gap, Pafah1b1, Trpc6, Trpc5, Dnm2, Pten, Adam17, Rhoa, Sema3f, Nrxn1, Neo1, Hdac2, Plk2, Evl, Aatk, Psen1, Ulk1, Slit1, Slit2, Ifrd1, Snapin, Inppl1, Cyth2, Efemp1, Sema4f…
GO:0006952	defense response	GO:0031348	negative regulation of defense response	1401	166	N/A	Isl1, Ppm1b, Ppard, Pla2g5, Tarbp2, Acod1, Tyro3, Ptger4, Ccr1, Cnr2, Rora, Ppara, Ier3, Gpx1, Adcyap1, Serpinb9, Gpx2, Adipoq, Klrb1b, Mvk, Gfer, Abr, Serpinf1, Npy5r, Pcbp2, Nov, Ufd1, Lgals9, Ptgis, Psmb4, C1qbp, Tnfaip6, Tnfaip3, Smad3, Socs3, Itch, D1Ertd622e, Pbk, Tff2, Tnfrsf1b, Tnfrsf1a, Slit2, Rps19, Cx3cr1, Fem1a, Pglyrp1, Psma1, Ceacam1, Foxf1, Sh2d1b1, Aoah, Nr1h3, Nr1h4, Il22, Irf3, …
GO:0016567	protein ubiquitination	GO:0031397	negative regulation of protein ubiquitination	555	63	N/A	Cdk5, Cav1, Limk1, Pml, Cdkn2a, Gclc, Hfe, Psen2, Nxn, Sgta, Smad7, Per2, Tnfaip3, Psen1, Dnaja1, Cry1, Atg5, Ubxn1, Trip12, Taf1, Ogt, Sufu, Rps3, Isg15, Mad2l1, Trim39, Vps28, Fbxo5, Ufl1, Pdcl3, Svbp, Gtpbp4, Hdac8, Bag5, Ubr5, Mad2l2, Prmt3, Klhl40, Pinx1, Rasd2, Senp2, Spopl, Peli3, Fbxo43, Chp1, Mtor, Park7, N4bp1, Anks1, Gnl3l, Usp44, Parp10, Abl1, Tspo, Fyn, Gbp4, Prkcg, Prkce, Sox4, Usp4…
GO:0000082	G1/S transition of mitotic cell cycle	GO:0031571	mitotic G1 DNA damage checkpoint	166	20	E2f1, Nfatc1, E2f4, Ddx3x, Pdpn, Tcf19, Cdc25a, Eif4ebp1, Cdkn1a, Cdkn1b, Pml, Cdkn2b, Cdkn2a, Cdk2, Prkdc, E2f5, Cdkn2d, Cdkn2c, Mnat1, Mepce, Ppp3ca, Npat, Larp7, Ezh2, Ptprv, Bid, Pten, Plk3, Adam17, Psme2, Psme3, Psme1, Kif14, Crebbp, Ctdsp2, Plk2, Fgf10, Pkd2, Gsg2, Pole, Tert, Rps6kb1, Cdk6, Dgkz, E2f7, Fhl1, Slfn1, Prmt2, Ccne2, Zpr1, Trp63, Lats1, Ppp2r3d, Cradd, Trp73, Cdc45, Acvr1b, Rpa…	Cdkn1a, Pml, Prkdc, Ptprv, Dgkz, Trp63, Cradd, Trp73, Rpa2, Fbxo31, Rbm38, Pidd1, Rps27l, Gigyf2, Rfwd3, Ccnd1, Mdm2, Casp2, Sox4, Trp53
GO:0050877	neurological system process	GO:0031645	negative regulation of neurological system process	2231	19	N/A	Tnf, Ifng, Npy2r, Nov, Pten, Hcrt, Eif2ak3, Klk8, Avpr1a, Mtmr2, Gpr35, Fig4, Tnfrsf21, Calca, Mtnr1b, Avp, Glra1, Il10, Kcnc4
GO:0031929	TOR signaling	GO:0032007	negative regulation of TOR signaling	110	54	Tsc2, Dgkq, Reln, Eif4ebp1, Lep, Hif1a, Atm, Eif4ebp2, Nprl3, Pdcd6, Arntl, Mtm1, Slc7a3, Htr6, Rps6kb1, Ubr1, Dyrk3, Mapkapk5, Prkaa2, Epm2a, Stk11, Hdac3, Akt3, Smok2a, Smok1, Rragc, Ubr2, Gsk3b, Larp1, Lin28a, Lamtor4, Tnfaip8l1, Lamtor1, Golph3, Tbc1d7, Nprl2, Akt1s1, Rraga, Lamtor5, Pih1d1, Rhebl1, Tmem127, 5430416O09Rik, Fbxo9, Slc38a9, Telo2, Fam83d, Gatsl3, Seh1l, Prr5l, Rptor, Ddit4, Tti…	Tsc2, Hif1a, Atm, Nprl3, Pdcd6, Arntl, Mtm1, Ubr1, Mapkapk5, Prkaa2, Epm2a, Stk11, Smok2a, Smok1, Ubr2, Gsk3b, Tnfaip8l1, Tbc1d7, Nprl2, Akt1s1, Tmem127, 5430416O09Rik, Gatsl3, Ddit4, Sesn3, Prex2, Tsc1, Gatsl2, Sirt1, Sh3bp4, Depdc5, Prkaa1, Deptor, Gsk3a, Sesn1, Flcn, Rnf152, Fnip1, Sesn2, 4921509C19Rik, Smok2b, Prex1, Smok3b, Gm7168, Gm4922, Gm5174, Gm7356, Gm6729, Smok3c, Gm6811, Gm14151, Gm1…
GO:0009605	response to external stimulus	GO:0032102	negative regulation of response to external stimulus	2043	264	N/A	Ryk, Serpine2, Isl1, Ppm1b, Ppard, Pla2g5, Fabp7, Klkb1, Tarbp2, Acod1, Tyro3, Ptger4, Nbl1, Cnr2, Rora, Lep, Ppara, Ier3, Gpx1, Adcyap1, Anxa5, Nrp1, Gpx2, Adipoq, Serpinf2, Sema5a, Sema3a, Mvk, Plxna3, Abr, Gpr18, Serpinf1, Npy5r, Prkg1, Pcbp2, Ccl12, St6gal1, Nov, Ufd1, Prdx2, Lgals9, Pros1, Pten, Sema3f, Gp5, Nrxn1, Snai2, Ptgis, Neo1, Kng1, Psmb4, C1qbp, Tnfaip6, Tnfaip3, Smad3, Socs3, Itch,…
GO:0009991	response to extracellular stimulus	GO:0032105	negative regulation of response to extracellular stimulus	291	15	Slc1a2, Fstl1, Stat1, Vdr, Adsl, Dsc2, Eif4ebp1, Bmp8a, Pemt, Cdkn1a, Lct, Lep, Atn1, Cdkn2b, Ppara, Gast, Hnrnpl, Cdkn2d, Slc16a1, Mybbp1a, Srf, Fosl1, Bmp8b, Sipa1, Srebf2, Srebf1, Sfrp2, Nfe2l2, Dspp, Htr4, Ddit3, Nprl3, Trim24, Nudt1, F7, Noct, Atf3, Wrn, Snai2, Aqp2, Impact, Cyp27b1, Eif2a, Med1, Klf10, Wnt9b, Hrk, Tcf7l2, Pik3c2a, Atg14, Wnt2b, Ulk1, Gck, Ucn, Ncoa1, Atg5, Plec, Lrp6, Aqp3,…	Lep, Ppara, Snai2, Ucn, Cartpt, Nucb2, Npff, Mkks, Nenf, Bbs2, Bbs4, Kank2, Cck, Gcg, Pyy
GO:0031667	response to nutrient levels	GO:0032108	negative regulation of response to nutrient levels	263	15	Fstl1, Stat1, Vdr, Adsl, Dsc2, Eif4ebp1, Bmp8a, Pemt, Cdkn1a, Lct, Lep, Atn1, Cdkn2b, Ppara, Gast, Hnrnpl, Cdkn2d, Slc16a1, Mybbp1a, Srf, Bmp8b, Srebf2, Srebf1, Nfe2l2, Htr4, Ddit3, Nprl3, Trim24, F7, Atf3, Wrn, Snai2, Impact, Cyp27b1, Eif2a, Med1, Klf10, Wnt9b, Hrk, Tcf7l2, Pik3c2a, Atg14, Wnt2b, Ulk1, Gck, Ucn, Ncoa1, Atg5, Plec, Lrp6, Aqp3, Slc22a3, Prkaa2, Bcl10, Myh13, Trpv1, Eif2ak3, Rb1cc1…	Lep, Ppara, Snai2, Ucn, Cartpt, Nucb2, Npff, Mkks, Nenf, Bbs2, Bbs4, Kank2, Cck, Gcg, Pyy
GO:0000723	telomere maintenance	GO:0032205	negative regulation of telomere maintenance	113	30	Pkib, Hnrnpd, Atrx, Xrcc5, Pml, Cct4, Cct3, Prkdc, Hnrnpa2b1, Slx4, Aurkb, Cct8, Cct7, Cct5, Cct2, Atm, Tinf2, Hnrnpc, Cct6a, Upf1, Atr, Rad50, Brca2, Nek2, Terc, Tep1, Terf1, Wrn, Rif1, Mre11a, Terf2, Tert, Rad51d, Blm, Ccne2, Mapkapk5, Xrcc4, Rpa2, Parp1, Tnks, Mapk1, Mapk3, Map2k7, Map3k4, Nbn, Gnl3, Sirt6, Ercc4, Hnrnpu, Mcrs1, Dkc1, Nek7, Parp3, Pnkp, Nop10, Smc6, Slx1b, Rpa1, Stn1, Nsmce2, …	Xrcc5, Pml, Slx4, Atm, Tinf2, Hnrnpc, Rad50, Terf1, Terf2, Xrcc4, Parp1, Tnks, Nbn, Ercc4, Hnrnpu, Mcrs1, Pinx1, Xrcc3, Tnks2, Terf2ip, Recql4, Nat10, Rtel1, Pif1, Smg6, Gnl3l, Acd, Ercc1, Src, Xrcc1
GO:0051017	actin filament bundle assembly	GO:0032232	negative regulation of actin filament bundle assembly	141	27	Cfl1, Wnt11, Zyx, Ptger4, Limk1, Eps8, Pls3, Lcp1, Pls1, Ptk2b, Tnfaip1, Cdc42, Srf, Serpinf2, Shroom2, Epha1, Myo1b, Rock1, Gpr65, Lpar1, Rhod, Rhoa, S1pr1, Kank3, Wasf2, Pik3r2, Synpo, Evl, Inpp5k, Arhgap6, Smad3, Gas7, Myoc, Swap70, Itgb1bp1, S100a10, Pak1, Aif1, Coro1b, Cul3, Sdc4, Dpysl3, Fscn1, Nox4, Dlc1, Park2, Arhgef5, Fmn2, Plek, Tacstd2, Espn, Tmeff2, Fscn3, Actn4, Pcdh15, Mkks, Rgcc, …	Cfl1, S1pr1, Kank3, Wasf2, Inpp5k, Arhgap6, Myoc, Dlc1, Park2, Tacstd2, Tmeff2, Arap1, Clasp2, Clasp1, Ppfia1, Shank3, Dbn1, Arhgap28, Kank2, Ppp1r9a, Phldb2, Frmd7, Tmsb15l, Kank4, Shank1, Tmsb15b2, Pfn1
GO:0051258	protein polymerization	GO:0032272	negative regulation of protein polymerization	229	63	Cfl1, Fmn1, Tubg1, Cav1, Ccl11, Cdkn1b, Hcls1, Capzb, Eps8, Ptk2b, Cobl, Was, Nin, Fer, Capza3, Capza2, Capza1, Myo1c, Abi2, Vdac2, Dlg1, Dnm1, Cav3, Myh9, Dctn1, Fgf13, Vasp, Dnm2, Nck1, Terf1, Rhoa, Capg, Rgs2, Pik3r2, Twf1, Diaph1, Evl, Tubgcp4, Vill, Gas7, Arfip1, Snca, Map1b, Scin, Nck2, Casq1, Casq2, Slit2, Fga, Avil, Lats1, Cyfip1, Pak3, Csf3, Sgk1, Rp1, Dnm3, Aif1, Arpc1b, Coro1a, Coro1b,…	Cfl1, Capzb, Eps8, Capza3, Capza2, Capza1, Vdac2, Myh9, Capg, Twf1, Evl, Vill, Snca, Scin, Slit2, Avil, Sgk1, Twf2, Hip1r, Tmod4, Tmod3, Myadm, Tmod2, Mkks, Carmil1, Eml2, Tbcd, Pfn4, Clip3, Arpc2, Fhod3, Lmod1, Lmod2, Bbs4, Kank1, Inpp5j, Arfgef1, hem1, Carmil2, Tmsb15l, Tmsb15b2, Dbnl, Add1, Add2, Mapre1, Fkbp4, Gsn, Stmn1, Pecam1, Pfn1, Pfn2, Prkcd, Rdx, Stmn2, Spta1, Sptan1, Sptb, Sptbn1, Tmo…
GO:0002062	chondrocyte differentiation	GO:0032331	negative regulation of chondrocyte differentiation	98	20	Runx3, Six2, Scx, Nfib, Zbtb16, Rela, Fgf9, Hes5, Glg1, Matn1, Gpld1, Bmpr1b, Nkx3-2, Sfrp2, Nov, Bmpr2, Snai2, Ltbp3, Shox2, Smad3, Axin2, Fgf18, Bmpr1a, Efemp1, Eif2ak3, Grem1, Osr1, Mapk14, Adamts7, Mustn1, Ift80, Impad1, Poc1a, Lnpk, Sulf2, Rflna, Snx19, Rflnb, Trip11, Chst11, Trps1, Scube2, Cst10, Osr2, Loxl2, Sulf1, Adamts12, Pkdcc, Creb3l2, Arid5a, Mia3, Wnt9a, Mex3c, Col27a1, Chsy1, Cytl1…	Nkx3-2, Snai2, Ltbp3, Efemp1, Grem1, Adamts7, Rflna, Rflnb, Adamts12, Wnt9a, Chadl, Bmp4, Ctnnb1, Gdf5, Gli2, Pthlh, Rarb, Rarg, Sox9, Tgfbr1
GO:0006869	lipid transport	GO:0032369	negative regulation of lipid transport	289	27	Pla2g1b, Ppard, Pla2g5, Pla2r1, Abcc1, Cav1, Star, Acsl1, Bdkrb2, Pltp, Pon1, Apof, Lep, Soat1, Ppara, Nfkbia, Akt2, P2ry2, Ptch1, Tmem30a, Pla2g2c, Adipoq, Mttp, Pctp, Irak1, Srebf2, Abcg1, Stra6, Cd36, Hrh2, Fzd4, Dab2, Irs2, Abca4, Commd1, Galr1, Vamp7, Npc1, Cpt1b, Esyt3, Lbp, Tnfsf11, Vps4b, Pla2g4a, Sigmar1, Aqp8, Nus1, Pitpnm1, Slc10a2, Sorl1, Esyt2, Cyp2j5, Cry1, Cry2, Kcnn4, Lrp6, Oc90, …	Akt2, Irak1, Srebf2, Hrh2, Irs2, Cry1, Cry2, Pla2g10, Abcg5, Nr1h3, Nr1h2, Acsl4, Abcg8, Cyp4f18, Pcsk9, Agtr2, Akt1, Apoa2, Apoc2, Hbp1, Egf, Igfbp3, Itgav, Itgb3, Shh, Thbs1, Ptpn11
GO:0046907	intracellular transport	GO:0032387	negative regulation of intracellular transport	1375	116	N/A	Syt4, Cdk5, Ppm1b, Rangap1, Mdfic, Akap1, Nfkbia, Pkia, Nfkbib, Fam89b, Adipoq, Cd36, Ei24, Emd, Angpt1, Hnf4a, Nov, Faf1, Snai2, Pkd2, Inpp5k, Fzd1, Axin2, Cnih2, Il13ra2, Map1b, Itgb1bp1, Ppp2ca, Bard1, Dyrk2, Cd84, Cyfip1, Ogt, Tacc3, Pkig, Hdac3, Ube2g2, Trip6, Sufu, Apc2, Mapk7, Foxf1, Slc9a3r1, Tnfsf14, Keap1, Psmd10, Syt11, Ccdc22, Snx3, Sfrp5, Gsk3b, Lrrk2, Erlec1, Bag4, Pbld1, Ubac2, Ins…
GO:0043161	proteasome-mediated ubiquitin-dependent protein catabolic process	GO:0032435	negative regulation of proteasomal ubiquitin-dependent protein catabolic process	325	24	Rack1, Ccnf, Cdc34, Trim25, Ube2b, Ube2a, Skp1a, Ube2h, Pml, Plaa, Tnfaip1, Gclc, Psmc5, Rad23a, Rad23b, Psmc1, Foxred2, Ube2i, Aup1, Wnt10b, Siah1a, Pcbp2, Nfe2l2, Dab2, Hfe, Ddit3, Psen2, Commd1, Rnf103, Psmc2, Plk3, Axin1, Arntl, Kif14, Anapc4, Sgta, Ankzf1, Psmc3, Atxn3, Mtm1, Plk2, Smad7, Psmb5, Znrf2, Birc2, Sumo1, Psmd4, Rnf4, Ddb1, Psen1, Smarcc1, Rnf24, Fhit, Ubr1, Pbk, Ubxn1, Ppp2cb, Wf…	Hfe, Sgta, Mtm1, Smarcc1, Fhit, Pbk, Ubxn1, Sdcbp, Tlk2, Taf9, Bag5, Bag6, Klhl40, Clec16a, Svip, Gipc1, Usp14, Park7, N4bp1, Wac, Ccar2, Senp1, Hsp90ab1, Shh
GO:0051259	protein oligomerization	GO:0032460	negative regulation of protein oligomerization	508	15	N/A	Pex5, Sorl1, Cldn7, Vps35, Crbn, Riok3, Pex14, Tmc8, Clu, Cryab, Gba, Ins2, Lamp2, Oprd1, Src
GO:0032606	type I interferon production	GO:0032480	negative regulation of type I interferon production	65	19	Ppm1b, Acod1, Relb, Ptpn22, Zfp64, Irak1, Irf9, Ifnar1, Myd88, Traf3, Ufd1, Traip, Flot1, Rnf216, Tlr2, Azi2, Irf3, Irf7, Riok3, Polr3d, Polr3g, Trim15, Cactin, Polr3b, Ifih1, Rnf135, Tmem173, Traf3ip1, Polr3c, Polr3f, Peli3, Zc3hav1, Nmi, Zbtb20, Tbk1, Pycard, Dhx58, Tlr9, Atg9a, Ticam1, Tirap, Tlr3, Havcr2, Tlr7, Tlr8, Nlrx1, Ddx58, Mavs, Nploc4, Polr3a, Trim38, Trim56, Ticam2, Cd14, Flt3, Hmgb…	Ppm1b, Acod1, Relb, Ufd1, Traip, Irf3, Cactin, Traf3ip1, Peli3, Nmi, Pycard, Dhx58, Atg9a, Havcr2, Nlrx1, Nploc4, Gbp4, Ptprs, Rel
GO:0032602	chemokine production	GO:0032682	negative regulation of chemokine production	80	18	F2rl1, Tnfsf4, Tnf, Adcyap1, P2ry2, Il6ra, Il4ra, Adipoq, Ifng, Il18, Myd88, Hdac1, Lgals9, Zfpm1, Adam17, Snai2, Cxcl5, Ackr1, Alox8, Lbp, Suz12, Cxcr3, Slc37a4, Cd84, Aire, Csf1r, Klf4, Sigirr, Tlr2, Map2k5, Mapk9, Nr1h4, Eif2ak2, Mefv, Erbin, Ripk2, Mul1, Trim32, Il33, Postn, Trpv4, Tusc2, Pycard, Selenok, Chia1, C1qtnf3, Tlr9, Ticam1, Tirap, Tlr3, Havcr2, Tlr7, Socs5, Nod2, Ffar2, Mavs, Tnfsf…	F2rl1, Suz12, Slc37a4, Klf4, Sigirr, Map2k5, Nr1h4, Mefv, Erbin, Mul1, C1qtnf3, Socs5, Elane, Ticam2, Apod, Epha2, Gstp1, Il6
GO:0032609	interferon-gamma production	GO:0032689	negative regulation of interferon-gamma production	112	31	Isl1, F2rl1, Runx3, Txk, Ccr7, Tnfsf4, Il12rb1, Xcl1, Lta, Tnf, Cebpg, Il18r1, Ccr2, Ptpn22, Ifnar1, Cd1d1, Il18, Fzd5, Cd244, Fadd, Raet1b, Lgals9, Zfpm1, Tnfsf9, C1qbp, Klrk1, Eomes, Il12rb2, H60a, Rasgrp1, Pglyrp1, Slc11a1, Gadd45g, Axl, Sh2d1b1, Slamf1, Azi2, Nr1h4, Slamf6, Il27ra, Isg15, Il1f5, Il21, Foxp3, Ripk2, Tnfrsf13c, Sash3, Rnf19b, Il33, Ulbp1, Cd274, Pglyrp2, Pdcd1lg2, Pycard, Tlr9,…	Tnfsf4, Xcl1, Lgals9, C1qbp, Pglyrp1, Axl, Sh2d1b1, Slamf1, Nr1h4, Il1f5, Foxp3, Il33, Cd274, Pglyrp2, Pdcd1lg2, Cd96, Il20rb, Havcr2, Cd276, Zc3h12a, Nod2, Pglyrp3, Pglyrp4, Gas6, Gata3, Il10, Tlr4, Prnp, Rara, Il1rl1, Scgb1a1
GO:0032611	interleukin-1 beta production	GO:0032691	negative regulation of interleukin-1 beta production	55	15	Isl1, F2r, F2rl1, Ccr7, Pml, Ccr5, Aqp4, Ifng, Ifnar1, Casp4, Cd36, Mr1, Tnfaip3, Smad3, Sphk1, S1pr3, P2rx7, Tlr6, Nod1, Ccl19, Mefv, Panx1, Gsdmd, Errfi1, Ghrl, Pycard, Trim16, Tnfaip8, Zc3h12a, Nod2, Gbp5, Ghsr, Nlrc3, Nlrp3, Nlrp1a, Aim2, Nlrc4, Nlrp2, Nlrp1b, Acp5, Apoa1, Egr1, Gstp1, Hmgb1, Hspb1, Il1b, Casp1, Jak2, Tlr4, Cma1, Ccl3, Wnt5a, Arrb2, Abca1, Chrna7	Pml, Aqp4, Tnfaip3, Mefv, Errfi1, Ghrl, Zc3h12a, Ghsr, Nlrc3, Nlrp3, Acp5, Apoa1, Gstp1, Arrb2, Chrna7
GO:0032612	interleukin-1 production	GO:0032692	negative regulation of interleukin-1 production	69	22	Isl1, F2r, F2rl1, Ccr7, Ptger4, Pml, Ccr5, Aqp4, Ifng, Ifnar1, Casp4, Cd36, Hdac1, Lgals9, S100a13, Hdac2, Mr1, Tnfaip3, Smad3, Sphk1, Ccl20, S1pr3, P2rx7, Tlr6, Nod1, Hdac3, Ccl19, Ceacam1, Nr1h4, Mefv, Panx1, Gsdmd, Errfi1, Ghrl, Pycard, Trim16, Tnfaip8, Havcr2, Zc3h12a, Nod2, Gbp5, Ghsr, Nlrc3, Nlrp3, Nlrp12, Nlrp1a, Aim2, Nlrc4, Nlrp2, Nlrp1b, Acp5, Apoa1, Egr1, Gas6, Gstp1, Hmgb1, Hspb1, Il1…	Ptger4, Pml, Aqp4, Tnfaip3, Hdac3, Ceacam1, Nr1h4, Mefv, Errfi1, Ghrl, Zc3h12a, Ghsr, Nlrc3, Nlrp3, Nlrp12, Acp5, Apoa1, Gas6, Gstp1, Il1r2, Arrb2, Chrna7
GO:0032613	interleukin-10 production	GO:0032693	negative regulation of interleukin-10 production	50	18	F2rl1, Prg2, Ptger4, Tnfsf4, Xcl1, Dll1, G6pdx, Epx, Lgals9, Irf4, Tnfrsf9, Cd46, Pibf1, Cd83, Cd84, Tlr2, Psg18, Il21, Foxp3, Sash3, Cd274, Pdcd1lg2, Tusc2, Pycard, Tlr9, Il23a, Il20rb, Trib2, Tnfrsf21, Il23r, Nod2, Tnfsf18, Mir98, Tigit, Bcl3, Cd28, Cd34, Cd40lg, Ager, Fcer1g, Fcgr2b, Hgf, Hspd1, Ido1, Il12b, Il4, Tlr4, Prkcd, Prkcz, Jak3	Prg2, Dll1, Epx, Tnfrsf9, Cd84, Foxp3, Cd274, Pdcd1lg2, Il23a, Trib2, Tnfrsf21, Il23r, Mir98, Ager, Fcgr2b, Ido1, Il12b, Jak3
GO:0032615	interleukin-12 production	GO:0032695	negative regulation of interleukin-12 production	54	17	Isl1, Ccr7, Rela, Tnfsf4, Lep, Ltb, G6pdx, Ifng, Cd36, Traf6, Cmklr1, Tnfsf9, Tnfrsf9, C1qbp, Pibf1, Mapk11, Tlr6, Tlr2, Ccl19, Mapk14, Slamf1, Unc93b1, Mefv, Irak3, Tlr9, Il23a, Tirap, Tlr3, Il23r, Nod2, Nlrc3, Tnfsf18, Tigit, Acp5, Cd40, Cd40lg, Ager, Mast2, Flt3, H2-M3, Hspd1, Irf8, Ido1, Il10, Il12b, Irf1, Tlr4, Nfkb1, Prkcd, Plcb1, Rel, Thbs1, Arrb2, Jak3	Cmklr1, Tnfrsf9, C1qbp, Pibf1, Tlr2, Slamf1, Mefv, Irak3, Nod2, Nlrc3, Tigit, Acp5, Il10, Nfkb1, Thbs1, Arrb2, Jak3
GO:0032620	interleukin-17 production	GO:0032700	negative regulation of interleukin-17 production	32	15	Il15, Tnfsf4, Rorc, Ifng, Il18, Myd88, Mr1, Parp1, Tlr2, Nr1h4, Slamf6, Il1f5, Otud5, Il21, Foxp3, Ubr5, Rftn1, Nckap1l, Tusc2, Il23a, Nod2, 5830411N06Rik, hem1, Mir301, Il12a, Il12b, Il2, Tlr4, Ly9, Prkcq, Prnp, Tgfb1	Tnfsf4, Ifng, Parp1, Tlr2, Il1f5, Otud5, Foxp3, Ubr5, Nckap1l, Tusc2, Il12a, Il12b, Tlr4, Prnp, Tgfb1
GO:0032623	interleukin-2 production	GO:0032703	negative regulation of interleukin-2 production	57	20	Traf2, Stat5b, Stat5a, Tnfsf4, Xcl1, Il1rap, Ccr2, Lag3, Cd1d1, Traf6, Gpam, Sftpd, Irf4, Tnfaip3, Cd83, Slc11a1, Ceacam1, Nr1h4, Btnl2, Foxp3, Ripk2, Hdac7, Stoml2, Card11, Sash3, Kat5, Clec2i, Glmn, Prkd2, Il20rb, Pawr, Havcr2, Cd276, Nod2, Malt1, Il17f, Vsig4, Carmil2, Card9, Vtcn1, Abl1, Abl2, Cd28, Cd34, Cd3e, Gata3, Il1a, Il1b, Anxa1, Prkcq, Prnp, Trim27, Sptbn1, Ezr, Zfp36, Pde4b, Runx1	Xcl1, Lag3, Sftpd, Tnfaip3, Ceacam1, Nr1h4, Foxp3, Hdac7, Kat5, Il20rb, Havcr2, Cd276, Nod2, Vsig4, Cd34, Gata3, Prnp, Trim27, Ezr, Zfp36
GO:0032635	interleukin-6 production	GO:0032715	negative regulation of interleukin-6 production	126	44	Isl1, F2r, F2rl1, Arhgef2, Tnfsf4, Lep, Tnf, Il1rap, Adcyap1, Il6ra, Ptafr, Ptpn22, Ccr5, Zfp64, Inpp5d, Il17a, Aqp4, Ereg, Ifng, Cd36, Myd88, Vegfd, Traf6, Mapkapk2, Lgals9, Lbp, Tnfsf9, Hyal2, Tnfaip3, Ucn, Tnfrsf1a, Cyba, Cd84, P2rx7, Tlr1, Tlr6, Nod1, Klf2, Tlr2, Mapk13, Foxj1, Slamf1, Azi2, Nr1h4, Unc93b1, Il1f6, Il1f5, Syt11, Akirin2, Il19, Prg4, Foxp3, Ripk2, Il1rl2, Tbc1d23, Il1f8, Muc16,…	Tnf, Ptpn22, Inpp5d, Aqp4, Tnfaip3, Tnfrsf1a, Cd84, Klf2, Foxj1, Slamf1, Nr1h4, Il1f5, Syt11, Prg4, Foxp3, Muc16, Irak3, Nckap1l, Rabgef1, Ghrl, C1qtnf3, Tlr9, Havcr2, Socs5, Zc3h12a, Nlrx1, Ghsr, C5ar2, Bank1, Nlrc3, Nlrp12, Bpi, Csk, Flt3, Gas6, Gba, Selenos, Hgf, Il10, Tlr4, Trim30a, Arrb1, Arrb2, Chrna7
GO:0032640	tumor necrosis factor production	GO:0032720	negative regulation of tumor necrosis factor production	123	48	Isl1, Ccr7, Arhgef2, Ptger4, Lep, Twist2, Ptafr, Ccr2, Adipoq, Ptpn22, Ccr5, Zfp64, Ifng, Gpr18, Cd36, Il18, Myd88, Hdac1, Ripk1, Angpt1, Mapkapk2, Fadd, Lgals9, Hdac2, Lbp, Tnfaip3, Cidea, Rasgrp1, Tnfrsf1a, Cyba, Cd84, Nfkbil1, Tlr1, Nod1, Ly96, Hdac3, Tlr2, Ccl19, Axl, Slamf1, Azi2, Nr1h4, Abcc8, Syt11, Pf4, Foxp3, Ripk2, Tbc1d23, Cd209b, Cactin, Lrrfip2, Nfatc4, Irak3, Sash3, Errfi1, Spon2, U…	Ptger4, Twist2, Adipoq, Ptpn22, Gpr18, Lbp, Tnfaip3, Cidea, Nfkbil1, Hdac3, Axl, Slamf1, Nr1h4, Syt11, Foxp3, Cactin, Irak3, Errfi1, Akap8, Ghrl, Gpnmb, Sirt1, Havcr2, Zc3h12a, Nod2, Ghsr, C5ar2, Nlrc3, Bpi, Acp5, Bcl3, Tspo, Cd34, Flt3, Gas6, Gstp1, Selenos, Hsf1, Il10, Tlr4, Pomc, Rara, Trim27, Trim30a, Twist1, Mc1r, Arrb2, Chrna7
GO:0042592	homeostatic process	GO:0032845	negative regulation of homeostatic process	1640	196	N/A	F2r, Lmo2, Stat5b, Stat5a, Vegfa, Tnfsf4, Tnfrsf4, Xrcc5, Mafb, Xcl1, Pml, Ptk2b, Cxcr2, Ednra, Myo5a, Slx4, Cherp, Ccr5, Atm, Tinf2, Inpp5d, Capn3, Cd38, Hnrnpc, Il18, Zfp36l1, Slc8a1, Gpam, Itpkb, Ddit3, Rad50, Htr2b, Fadd, Ucp2, Htr2a, Trpc1, Tnfrsf11b, Terf1, Pkd2, Diaph1, Terf2, Tsc22d3, Hap1, Snca, Atg5, Cxcr3, F2rl3, Casq1, Casq2, Cyba, Xrcc4, Fkbp1b, Bcl10, Pdpk1, P2rx7, Parp1, Tnks, Camk…
GO:0051403	stress-activated MAPK cascade	GO:0032873	negative regulation of stress-activated MAPK cascade	232	39	Traf2, F2rl1, Ccr7, Vegfa, Tiam1, Hand2, Ptger4, Rapgef1, Mdfic, Tgfbr3, Lep, Tnf, Ltbr, Ptk2b, Hsph1, Cdc42, Dvl2, Ptpn22, Serpinf2, Dlg1, Irak1, Cav3, Mdfi, Gadd45b, Gadd45a, Prmt1, Zfp36l1, Myd88, Traf6, Sfrp2, Gab1, Dvl3, Ripk1, Fzd8, Nbr1, Fzd4, Fzd5, Dab2, Fgf12, Fgf14, Sema4c, Mapkapk2, Pafah1b1, Axin1, Ephb1, Fgf15, Per1, Tnfsf11, Ercc6, Mid1, Rbm4, Itch, Traf4, Dnaja1, Pbk, Zfp622, Tpd52…	F2rl1, Hsph1, Ptpn22, Dlg1, Sfrp2, Pafah1b1, Per1, Itch, Dnaja1, Pbk, Mapk8ip1, Hipk3, Men1, Trp73, Hdac3, Igbp1, Ceacam1, Foxm1, Ncor1, Sfrp5, Cdc42se1, Foxo1, Dact1, Gps2, Zmynd11, Dusp19, Dusp3, Aida, Marveld3, Dusp10, Fktn, Serpinb3d, Taok3, Akt1, Sfrp4, Sfrp1, Mecom, Gstp1, Ezr
GO:0015849	organic acid transport	GO:0032891	negative regulation of organic acid transport	262	25	Syt4, Pla2g1b, Ppard, Pla2g5, Slc1a2, Pla2r1, Nat3, Abcc1, Acsl1, Bdkrb2, Pdpn, Slc19a1, Cacnb4, Xk, Lep, Myo6, Tnf, Akt2, Slc1a1, Slc6a5, P2ry2, Slc1a5, Slc16a1, Pla2g2c, Cln3, Prot, Cd36, Npy5r, Prkg1, Hrh2, Irs2, Cacna1a, Trpc4, Slc1a6, Cpt1b, Slc46a1, Tnfsf11, Slc7a3, Slc32a1, Kcnj10, Nfkbie, Pla2g4a, Slc3a1, Per2, Aqp8, Htr6, Slc10a2, Psen1, Snca, Slc7a5, Oc90, Tnfrsf11a, Agxt, Slc16a7, Arg2…	Lep, Tnf, Akt2, Npy5r, Prkg1, Hrh2, Irs2, Htr6, Osr1, Grm7, Acsl4, Stk39, Gabbr1, Slc15a1, Cyp4f18, Arl6ip5, Hrh3, Abat, Agtr2, Akt1, Il1b, Il1rn, Thbs1, Trh, Adora1
GO:0019083	viral transcription	GO:0032897	negative regulation of viral transcription	40	22	Pou2f3, Tarbp2, Tfap4, Mdfic, Rest, Trim21, Hdac1, Inpp5k, Hpn, Ep300, Smarcb1, Mid2, Ifitm3, Snw1, Trim13, Trim62, Zfp639, Taf11, Trim32, Ccnt2, Trim14, Mon1b, Trim8, Nucks1, Trim11, Trim31, Gtf2b, Tardbp, Rsf1, Smarca4, Chd1, Jun, Lef1, Pfn1, Trim27, Ccl4, Ccl5, Sp1, Zfp36, Usf1	Pou2f3, Tfap4, Rest, Trim21, Hdac1, Inpp5k, Mid2, Ifitm3, Trim13, Trim62, Zfp639, Trim32, Trim14, Trim8, Trim11, Trim31, Tardbp, Jun, Trim27, Ccl4, Ccl5, Zfp36
GO:0032943	mononuclear cell proliferation	GO:0032945	negative regulation of mononuclear cell proliferation	295	73	Cd86, Cd79a, Cd80, Nfatc2, Efnb1, Lmo1, Ccr7, Il15, Stat5b, Stat5a, H2-Ab1, Btn1a1, Cxcl12, Cd6, Tnfsf4, Tnfrsf4, Cdkn1a, Il12rb1, Xcl1, Lep, Cdkn2a, Hes1, Prkar1a, Ahr, Satb1, Ccr2, Hells, Ptpn22, Bcl6, Atm, Dlg1, Inpp5d, Cd38, Ifng, Ifnb1, Ifna9, Ifna7, Ifna6, Ifna5, Ifna4, Ifna2, Ifna1, Cd1d1, Casp3, Il18, Myd88, Pkn1, Traf6, St6gal1, Gpam, Ifna11, Cd244, Fadd, Irs2, Impdh2, Slc4a1, Prdx2, Lga…	H2-Ab1, Btn1a1, Xcl1, Cdkn2a, Prkar1a, Atm, Dlg1, Inpp5d, Casp3, Pkn1, Lgals9, Sftpd, Itch, Slfn1, Pla2g2d, Mad1l1, Ceacam1, Foxj1, Sdc4, Pla2g2f, Tnfrsf13b, Foxp3, Peli1, Vsir, Clec4g, Cd274, Ndfip1, Pdcd1lg2, March7, Gpnmb, Glmn, Il20rb, Cblb, Pawr, Tnfrsf21, Havcr2, Cd276, D930015E06Rik, Cd300a, Pde5a, Btla, Tnfrsf14, Vsig4, Rc3h1, Zc3h12d, Btn2a2, Bmp4, Btk, Cd24a, Cd44, Cebpb, Ctla4, Lrrc32,…
GO:0033028	myeloid cell apoptotic process	GO:0033033	negative regulation of myeloid cell apoptotic process	33	19	Stat5a, Cdkn2a, Cxcr2, Adipoq, Ccr5, Ifng, Il18, St6gal1, Itpkb, Pten, Adam17, Clec5a, Maea, Hcar2, Sirt1, Nod2, Apoh, Bcl2, Cd44, Epo, Fcer1g, Fcgr2b, Selenos, Il3, Il6, Anxa1, Kitl, Mif, Ccl5, Tcp1, Thra, Arf6, Mef2c	Stat5a, Cxcr2, Ccr5, Il18, St6gal1, Itpkb, Clec5a, Maea, Nod2, Apoh, Bcl2, Epo, Fcer1g, Fcgr2b, Selenos, Il3, Kitl, Mif, Ccl5
GO:0000819	sister chromatid segregation	GO:0033046	negative regulation of sister chromatid segregation	158	36	Phb2, Cdc27, Fen1, Atrx, Cit, Smc2, Aurkb, Atm, Stil, Kpnb1, Stra8, Rad21, Kif4, Kif22, Nek2, Sycp3, Terf1, Kif14, Cenpe, Stag2, Anapc4, Sgol2a, Cdc23, Vps4b, Bub1, Mre11a, Gsg2, Ttk, Cdca8, Champ1, Pibf1, Axin2, Ncaph2, Zwint, Knstrn, Lats1, Bub1b, Klhl22, Smc3, Zfp207, Tnks, Tacc3, Mad1l1, Bub3, Smc1a, Cdc6, Cul3, H2afy, Racgap1, Zw10, Pttg1, Lcmt1, Fbxw7, Stag3, Rab11a, Cdc20, Mad2l1, Akap8l, …	Atrx, Atm, Stil, Terf1, Cenpe, Bub1, Ttk, Bub1b, Klhl22, Zfp207, Tnks, Mad1l1, Zw10, Lcmt1, Mad2l1, Mad2l1bp, Khdc3, Ndc80, Cep192, Xrcc3, Tpr, Anapc15, Psmg2, Recql4, Tex14, Dync1li1, Mtbp, Pcid2, Gen1, Wapl, Usp44, Apc, Ccnb1, Csnk2a1, Csnk2a2, Plk1
GO:0000070	mitotic sister chromatid segregation	GO:0033048	negative regulation of mitotic sister chromatid segregation	128	34	Cdc27, Atrx, Cit, Smc2, Aurkb, Atm, Stil, Kpnb1, Kif4, Kif22, Nek2, Terf1, Kif14, Cenpe, Anapc4, Cdc23, Vps4b, Bub1, Gsg2, Ttk, Cdca8, Champ1, Pibf1, Ncaph2, Zwint, Knstrn, Bub1b, Klhl22, Smc3, Zfp207, Tnks, Tacc3, Mad1l1, Bub3, Smc1a, Cdc6, Cul3, H2afy, Racgap1, Zw10, Pttg1, Lcmt1, Rab11a, Cdc20, Mad2l1, Akap8l, Vps4a, Nek6, Becn1, Psrc1, Chmp4c, Cdc26, Mad2l1bp, Chmp7, Nipbl, Khdc3, Ndc80, Chmp…	Atrx, Atm, Stil, Terf1, Cenpe, Bub1, Ttk, Bub1b, Klhl22, Zfp207, Tnks, Mad1l1, Zw10, Lcmt1, Mad2l1, Mad2l1bp, Khdc3, Ndc80, Cep192, Xrcc3, Tpr, Anapc15, Psmg2, Tex14, Dync1li1, Mtbp, Pcid2, Gen1, Usp44, Apc, Ccnb1, Csnk2a1, Csnk2a2, Plk1
GO:0008380	RNA splicing	GO:0033119	negative regulation of RNA splicing	347	29	Sfswap, Zrsr2, Nova1, Prpf39, Snrpb2, Hnrnpl, Hnrnpa2b1, Hnrnpa1, Akt2, Srsf9, Sf3a2, Ddx5, Hspa8, Tra2b, Npm1, Prpf19, Rbfox3, Rtcb, Srpk1, Hmx2, Zfp64, Clk1, Usp39, Supt6, Hnrnpc, Dgcr14, Tia1, Prx, Smn1, Snrpc, Sf1, Wbp4, Tep1, Sf3b4, Prpf4b, Clns1a, Clk4, Clk2, Clk3, Cdk12, Dhx15, Pnn, Rbm4, C1qbp, Srpk2, Aff2, Zfp638, Aqr, Sf3b3, Dhx8, Sart1, Khdrbs3, Ahnak, Strap, Zpr1, Dyrk1a, Magoh, Trpt1…	Sfswap, Hnrnpl, Hnrnpa2b1, Akt2, Srsf9, Tra2b, Npm1, C1qbp, Dyrk1a, Srsf10, Rbmxl1, Rps26, Ptbp2, Pcbp4, Srsf4, Acin1, Srsf6, Rbm42, Rps13, Ptbp3, Srsf7, Celf4, Akr1c6, Rbm10, Ptbp1, Rnps1, U2af2, Tmbim6, Hnrnpk
GO:0018105	peptidyl-serine phosphorylation	GO:0033137	negative regulation of peptidyl-serine phosphorylation	311	27	Cdk5r1, Cdk5, Rack1, Cav1, Bdkrb2, Dgkq, Vegfa, Hcls1, Osm, Cdk2, Prkdc, Tnf, Akt2, Cdc42, Aurkb, Atm, Clk1, Cab39, Il11, Ifng, Ifnb1, Ifna9, Ifna7, Ifna6, Ifna5, Ifna4, Ifna2, Ifna1, Pkn1, Atr, Sfrp2, Prkg2, Ripk1, Angpt1, Ifna11, Pkn2, Mapkapk2, Nck1, Axin1, Bak1, Ifnab, Camk1, Plk2, Smad7, Inpp5k, Ttk, Ilk, Gfra2, Nlk, Dapk3, Pik3ca, Vrk1, Ulk1, Ucn, Nsd1, Snca, Pbk, Gpd1l, Nck2, Cdc7, Prkx, H…	Rack1, Cav1, Bdkrb2, Nck1, Bak1, Smad7, Inpp5k, Gpd1l, Nck2, Dkk1, Ogt, Pwp1, Ppm1f, Ddit4, Mlxipl, Inpp5f, Inpp5j, Ggnbp2, Rassf2, Cnksr3, Paqr3, Dmd, Hgf, Nos1, Pde4d, Dmtn, Bax
GO:0030518	intracellular steroid hormone receptor signaling pathway	GO:0033144	negative regulation of intracellular steroid hormone receptor signaling pathway	106	32	Hmga2, Isl1, Phb2, Pou4f2, Ppp5c, Brca1, Cyp7b1, Ddx5, Ube3a, Ube2i, Hdac1, Dab2, Ywhah, Esr2, Rhoa, Arntl, Pias2, Per1, Med1, Daxx, Tcf21, Dnaja1, Cry1, Cry2, Ep300, Ncoa2, Ncoa3, Prmt2, Klf9, Lats1, Taf1, Padi2, Pak1, Parp1, Med24, Taf7, Foxh1, Foxa1, Med14, Skp2, Nr6a1, Nr0b1, Esr1, Heyl, Carm1, Ufsp2, Uba5, Ddx17, Pagr1a, Med4, Calcoco1, Ufl1, Dyx1c1, Ufm1, Med30, Ubr5, Cnot2, Rnf6, Gper1, Dd…	Hmga2, Isl1, Phb2, Brca1, Cyp7b1, Hdac1, Dab2, Esr2, Rhoa, Arntl, Pias2, Per1, Tcf21, Cry1, Cry2, Foxh1, Nr0b1, Heyl, Cnot2, Cnot9, Sirt1, Strn3, Zfp366, Kank2, Cnot1, Smarca4, Calr, Sfrp1, Igf1, Nodal, Phb, Clock
GO:0050432	catecholamine secretion	GO:0033604	negative regulation of catecholamine secretion	59	16	Syt4, Entpd1, Cxcl12, Cnr1, P2ry1, Chrna6, Ly6e, Slc18a1, Npy2r, Oxtr, Stx1a, Htr2a, Htr6, Gck, Snca, Sncg, Cadps, Cartpt, Syt7, Gabbr1, Sdhd, Rtn4, Pink1, P2ry12, Dtnbp1, Hrh3, Abat, Olfr150, Olfr275, Olfr683, Olfr684, Olfr919, Olfr1101, Chrna4, Chrnb2, Grk2, Agt, Agtr2, Chga, Crh, Crhr1, Crhr2, Drd2, Drd3, Htr1b, Kcna2, Kcnb1, Oprk1, Oxt, Pcp4, Prkcb, Plcd1, Ptger3, Ptgs1, Adora2a, Adora2b, Syt…	Syt4, Entpd1, Cnr1, P2ry1, Gck, Gabbr1, P2ry12, Abat, Agtr2, Chga, Crh, Crhr1, Crhr2, Drd2, Ptger3, Ptgs1
GO:0048771	tissue remodeling	GO:0034104	negative regulation of tissue remodeling	175	23	F2r, Mmp14, Calcr, Efna2, Cav1, Stat5a, Vdr, Vegfa, Nfatc3, Hand2, Ptger4, Mitf, Tgfbr3, Pml, Lep, Cdkn2a, Adra1b, Ptk2b, Lepr, Ahr, Rab7, Ccr2, Hif1a, Ppp3ca, Ahsg, Ctss, Inpp5d, Cd38, Sema3c, Abr, Ctsk, Adam8, Il18, Traf6, Epas1, Bmpr2, Jag1, Tnfrsf11b, Atp6ap1, S1pr1, Bak1, Fgf10, Tnfsf11, Ltbp3, Thbs4, Elf3, Angpt2, Atg5, Lrp5, Lrp6, Tpp1, Acvrl1, Csf1r, P2rx7, Grem1, Slc34a1, Axl, Ceacam1, N…	Vegfa, Inpp5d, Cd38, Abr, Tnfrsf11b, P2rx7, Grem1, Ceacam1, Cartpt, Ubash3b, Cldn18, Hamp, Agt, Bcr, Cd24a, Csk, Cyp19a1, Sfrp1, Ager, Fshr, Gata4, Iapp, Il6
GO:0034109	homotypic cell-cell adhesion	GO:0034111	negative regulation of homotypic cell-cell adhesion	76	17	Serpine2, Dsc2, Tyro3, Stxbp3, Stxbp1, Myl12b, Myh9, Prkg1, Dsp, Tln1, Tnfsf11, Ilk, Dsg2, Cxadr, Pip5k1c, Fga, Ptpru, Gp1ba, Map2k1, Ceacam1, Slc7a11, Tspan32, Plek, Pkp2, Plpp3, P2ry12, C1qtnf1, Ubash3b, Megf11, Rap2b, Metap1, Ubash3a, Fibp, Bloc1s4, Myl9, Fermt3, Clic1, Ccm2l, Adamts18, Abat, Vps33b, Ctnna3, Zfp703, Megf10, Actb, Actg1, Adrb2, Alox12, Ank3, Cd24a, Csrp1, Fgg, Flna, Gata1, Gnas…	Serpine2, Prkg1, Map2k1, Ceacam1, C1qtnf1, Ubash3b, Ccm2l, Adamts18, Abat, Zfp703, Adrb2, Alox12, Cd24a, Fgg, Prkcd, Ptger3, Rdx
GO:0002224	toll-like receptor signaling pathway	GO:0034122	negative regulation of toll-like receptor signaling pathway	90	28	Cd86, F2rl1, Cav1, Gfi1, Acod1, Tyro3, Rps6ka3, Nfkbia, Tnf, Ptpn22, Irak1, Myd88, Traf3, Mapkapk2, Reg3g, Lgals9, Irf4, Lbp, Flot1, Cd180, Tnfaip3, Birc3, Birc2, Cyba, Pdpk1, Nfkbil1, Tlr1, Tlr6, Ly96, Tlr2, Nr1h3, Nr1h4, Esr1, Tlr5, Irf7, Unc93b1, Ubqln1, Ripk2, Lgr4, S100a14, Tril, Peli1, Smpdl3b, Wdfy1, Dab2ip, Cactin, Lrrfip2, Irak3, Rftn1, Tnip1, Rsad2, Tlr9, Pik3ap1, Bpifb1, Nlrp6, Mapkapk…	F2rl1, Acod1, Tyro3, Irf4, Tnfaip3, Pdpk1, Nfkbil1, Ubqln1, Lgr4, Smpdl3b, Dab2ip, Cactin, Irak3, Tlr9, Pik3ap1, Bpifb1, Nlrp6, Nod2, Rab7b, Cd300lf, Ptgs2os, Cd300a, Nr1d1, Ticam2, Lyn, Ptprs, Trim30a, Arrb2
GO:0043603	cellular amide metabolic process	GO:0034249	negative regulation of cellular amide metabolic process	898	209	N/A	Rack1, Pou5f1, Hnrnpd, Grb7, Tarbp2, Stat3, Ddx3x, Eif4ebp1, Pml, Hnrnpa2b1, Fxr1, Bc1, Ppp3ca, Mvk, Tia1, Zfp36l2, Zfp36l1, Upf1, Btg2, Cpeb1, Eif4ebp2, Rida, Enc1, Ybx2, Rbm3, Elavl1, Rbm4, Eif6, Ang3, Sorl1, Dapk3, Drosha, Hap1, Eif4ebp3, Snca, Khsrp, Ncor2, Ilf3, Eif2ak3, Ajuba, Prkra, Fxr2, Map2k1, Map2k2, Ncor1, Tob1, Rps3, Srp9, Rpl13a, Abca7, Esr1, Limd1, Eif2ak4, Eif2ak1, Eif2ak2, Prg3, …
GO:0055085	transmembrane transport	GO:0034763	negative regulation of transmembrane transport	980	83	N/A	Gnb5, Cav1, Akt2, Cav3, Kcnq1, Kcnab1, Fgf12, Actn2, Irs2, Oaz1, Commd1, Oaz2, Pkd2, Sumo1, Pik3c2a, Casq2, Ppp2ca, Fkbp1b, Camk2d, Kcnh2, Gsto1, Osr1, Slc30a1, Kel, Grk6, Slc9a3r1, Cbarp, Oaz3, Stk39, Ubqln1, Kcne2, Kcne3, Crbn, Kcne1l, Gstm7, Stoml1, Oxsr1, Ano9, Trdn, Mtor, Gpr35, Tlr9, Cttnbp2nl, Slc26a5, Hamp, Nedd4l, Pcsk9, Ppif, Hamp2, Mtnr1b, Tcaf2, Olfr150, Kcnrg, Olfr275, Olfr683, Olfr6…
GO:0034220	ion transmembrane transport	GO:0034766	negative regulation of ion transmembrane transport	709	77	N/A	Gnb5, Cav1, Akt2, Cav3, Kcnq1, Kcnab1, Fgf12, Actn2, Irs2, Commd1, Pkd2, Sumo1, Pik3c2a, Casq2, Ppp2ca, Fkbp1b, Camk2d, Kcnh2, Gsto1, Osr1, Slc30a1, Kel, Grk6, Slc9a3r1, Cbarp, Stk39, Ubqln1, Kcne2, Kcne3, Crbn, Kcne1l, Gstm7, Stoml1, Oxsr1, Ano9, Trdn, Mtor, Gpr35, Tlr9, Slc26a5, Hamp, Nedd4l, Pcsk9, Hamp2, Mtnr1b, Tcaf2, Olfr150, Kcnrg, Olfr275, Olfr683, Olfr684, Olfr919, Olfr1101, Fcrl5, Gm280…
GO:0007266	Rho protein signal transduction	GO:0035024	negative regulation of Rho protein signal transduction	153	17	F2r, F2rl1, Arhgdib, Vav2, Mcf2l, Arhgef2, Tiam1, Fgd1, Adra1a, Adra1b, Spata13, Tnfaip1, Ntn1, Ednra, Cdc42, Myo9b, Bcl6, Rtkn, Abr, Gpr18, Rock2, Rock1, Gpr65, Rit2, Lpar1, Rasgrf2, Rhoa, Flot1, Celsr1, Myoc, Fgd6, Robo1, Arhgef25, F2rl3, F2rl2, Itsn2, Itsn1, Adgrg1, Tiam2, Synj2bp, Arhgef28, Fgd2, Cul3, Arhgef1, Fgd3, Dlc1, Ngef, Lpar2, Arhgef5, Ctnnal1, Arhgef7, Vav3, Hacd3, Lpar6, Eps8l1, Mu…	Adra1a, Adra1b, Tnfaip1, Bcl6, Myoc, Cul3, Dlc1, Arhgap42, Kctd13, Arhgap35, Arap3, Kank1, Flcn, Scai, Abl2, Itga3, Itgb1
GO:0016573	histone acetylation	GO:0035067	negative regulation of histone acetylation	137	17	Isl1, Brca1, Wbp2, Hcfc1, Msx3, Nap1l2, Sin3a, Ing4, Apbb1, Brca2, Ctcf, Snai2, Morf4l1, Irf4, Crebbp, Per1, Dr1, Tada1, Ctbp1, Chek1, Ep300, Ep400, Ncoa1, Snca, Atg5, Epc1, Smarcb1, Mbd3, Taf1, Ogt, Msl3, Ruvbl2, Kat2b, Kat2a, Taf10, Taf7, Mapk3, Brd7, Mcrs1, Kat6b, Actl6a, Brd4, Taf9, Eid1, Paxip1, Foxp3, Dmap1, Taf12, Pole4, Kat8, Tada3, Pih1d1, Kansl2, Csrp2bp, Meaf6, Kansl3, Naa40, Mbip, Ing…	Brca1, Msx3, Sin3a, Ctbp1, Snca, Atg5, Taf7, Foxp3, Pih1d1, Atg7, Noc2l, Sirt1, Zfp451, L3mbtl2, Spi1, Twist1, Mecp2
GO:0006412	translation	GO:0035195	gene silencing by miRNA	629	108	N/A	Pou5f1, Tarbp2, Stat3, Hnrnpa2b1, Fxr1, Ppp3ca, Rbm3, Elavl1, Rbm4, Eif6, Drosha, Ncor2, Ajuba, Prkra, Map2k1, Map2k2, Ncor1, Esr1, Limd1, Adar, Lin28a, Ncbp1, Xpo5, Carlr, Mir124-2hg, Bcdin3d, Ago4, Mettl3, Pum1, Pum2, Srrt, Wtip, Dgcr8, Snip1, Dicer1, Eif4g1, Tnrc6a, Zc3h12a, Mir124a-1hg, Cnot1, Tnrc6c, Tnrc6b, Zcchc11, Ago1, Ago2, Ago3, Dnd1, Mirlet7a-1, Mirlet7b, Mirlet7c-1, Mirlet7e, Mir101a…
GO:0016311	dephosphorylation	GO:0035305	negative regulation of dephosphorylation	348	88	Ppm1b, Dusp2, Ptpn14, Ppp5c, Ptprm, Ptprf, Ptprn, Rpl5, Vcan, Ppp1ca, Cdc25a, Inpp5b, Ptpn13, Ptprk, Ptprj, Ptpn12, Akap1, Tnf, Ppp1cb, Ppp1cc, Dusp1, Ptpn3, Ppm1g, Arfgef3, Plppr4, Dusp8, Ppp3cb, Ppp3ca, Ptpn22, Ppp3r1, Inpp5d, Ptprn2, Ifng, Myo1d, Rock2, Rock1, Rgn, Ptprv, Ptpn18, Plpp1, Sema4d, Chrm5, Eya3, Eya2, Eya1, Ell, Ptprr, Pten, Ocrl, Nck1, Ptprq, Ptpro, Ctdsp2, Mtm1, Ptpn4, Inpp5k, Pt…	Akap1, Tnf, Arfgef3, Myo1d, Rock2, Rock1, Rgn, Sema4d, Ell, Inpp5k, Hpn, Cry2, Swap70, Fkbp1b, Ikbkb, Uri1, Dlg2, Ptpa, Igbp1, Tsks, Mprip, Iqgap1, Dlg3, Ensa, Ubn1, Arpp19, Ywhab, Mastl, Bag4, Gpatch2, Tiprl, Nifk, Mphosph10, Ppp1r27, Zcchc9, Camsap3, Cd2bp2, Cep192, Sh2d4a, Rrp1b, Rbm26, Ppp4r4, Ppp1r35, Tmem225, Knl1, Cmya5, Ppp1r11, Csrnp3, Nckap1l, Sfi1, Ppp1r15a, Chp1, Sytl2, Pkmyt1, Ppp1r8…
GO:0006470	protein dephosphorylation	GO:0035308	negative regulation of protein dephosphorylation	223	30	Ppm1b, Dusp2, Ptpn14, Ppp5c, Ptprm, Ptprf, Ptprn, Vcan, Ppp1ca, Cdc25a, Ptpn13, Ptprk, Ptprj, Ptpn12, Akap1, Tnf, Ppp1cb, Ppp1cc, Dusp1, Ptpn3, Ppm1g, Dusp8, Ppp3cb, Ppp3ca, Ptpn22, Ppp3r1, Ptprn2, Rock2, Rock1, Rgn, Ptprv, Ptpn18, Plpp1, Eya3, Eya2, Eya1, Ptprr, Pten, Nck1, Ptprq, Ptpro, Ctdsp2, Mtm1, Ptpn4, Ptpn20, Ctdspl2, Ankle2, Cry2, Ptp4a1, Ptp4a3, Ptp4a2, Ppp2r2d, Swap70, Ppp1r12a, Ptpru,…	Akap1, Tnf, Rock2, Rock1, Rgn, Cry2, Swap70, Fkbp1b, Ikbkb, Ptpa, Igbp1, Mprip, Ensa, Arpp19, Ywhab, Mastl, Tiprl, Ppp4r4, Cmya5, Ppp1r11, Nckap1l, Ppp1r15a, Ppp1r8, Ppp1r16b, Ppp1r9b, Gm21789, Gm21870, Gm21883, Ywhae, Fkbp1a
GO:0040011	locomotion	GO:0040013	negative regulation of locomotion	1556	262	N/A	Cfl1, Ryk, Dag1, Ppard, Arhgdib, Wnt11, Tbx5, Ptprm, Trim25, Gcsam, Stat3, Meox2, Ptprk, Cxcl12, Ptger4, Nog, Ptprj, Nbl1, Tgfbr3, Pml, Erbb4, Was, Cnn2, Nrp1, Miip, Has1, Trim21, Srf, Adipoq, Ccr5, Epha1, Sema5a, Sema3a, Plxna3, Abr, Gpr18, Rhob, Rgn, Nkx2-1, Sfrp2, Serpinf1, Prkg1, Ccl12, Nfe2l2, St6gal1, Stc1, Nov, Trim28, Ptprr, Pten, Srgap2, Rhoa, Sema3f, Cx3cl1, Nrg3, Ccl25, Evl, Ilk, Hyal2…
GO:0035264	multicellular organism growth	GO:0040015	negative regulation of multicellular organism growth	204	16	Hmga2, Pou3f2, Slc12a2, Slc1a2, Pcnt, Tarbp2, Stat5b, Stat5a, Stat3, Atrx, Spr, Azgp1, Rai1, Ercc5, Cdkn1c, Atn1, Pls1, Npy1r, Ptch1, G6pdx, Cdc42, Atm, Dlg1, Stil, hb, Ndufs6, Zfp36l1, Siah1a, Smo, Gpam, Brca2, Kdm6a, Fxn, H3f3a, Gamt, Pex5, Ercc6, H3f3b, Daxx, Socs2, Tcf7l2, Meg3, Pik3ca, Sgpl1, Apba2, Ncoa3, Atxn2, Dhcr7, Dio3, Sptbn2, Stc2, Lgmn, Csf1, Fkbp8, Atrn, Celf1, Ikzf1, Klf2, Hdac3, …	Rai1, Ptch1, Fxn, Socs2, Atxn2, Stc2, Lgmn, Ankrd26, Alms1, Bbs2, Plac8, Adrb1, Adrb2, Adrb3, Gnas, H19
GO:0006412	translation	GO:0040033	negative regulation of translation, ncRNA-mediated	629	19	N/A	Stat3, Bc1, Rbm4, Eif6, Ago4, Eif4g1, Tnrc6a, Tnrc6c, Tnrc6b, Ago1, Ago2, Ago3, Mir125a, Mir129, Mir143, Trim71, Mir1247, Mir3960, Zfp36
GO:0008543	fibroblast growth factor receptor signaling pathway	GO:0040037	negative regulation of fibroblast growth factor receptor signaling pathway	71	16	Nog, Ndst1, Fgf9, Fgf12, Fgf14, Fgfbp1, Fgf15, Kif16b, Fgf10, Frs2, Kl, Gpc1, Fgf17, Tcf7l2, Fgf18, Shcbp1, Hhip, Spry2, Spry1, Ofd1, Iqgap1, Fgf21, Fgf20, Fgf23, Fgf22, Dusp6, Cep57, Rab14, Fuz, Flrt3, Sulf2, Fgfbp3, Dstyk, Fgf16, Klb, Frs3, Fam20c, Sulf1, Prkd2, Fgfrl1, Setx, Shisa2, Lrit3, Trim71, Flrt1, Fat4, Prdm14, Flrt2, Ctnnb1, Fgf1, Fgf2, Fgf3, Fgf4, Fgf5, Fgf6, Fgf7, Fgfr1, Fgfr2, Fgfr3…	Gpc1, Tcf7l2, Spry2, Spry1, Ofd1, Fuz, Sulf2, Sulf1, Fgfrl1, Shisa2, Prdm14, Gata3, Ngfr, Thbs1, Wnt4, Wnt5a
GO:0042089	cytokine biosynthetic process	GO:0042036	negative regulation of cytokine biosynthetic process	111	27	Stat5b, Stat5a, Rela, Prg2, Cebpe, Ltb, Tnf, Il1rap, Cebpg, Ptafr, Ccr2, Lag3, Inpp5d, Ereg, Irf9, Ifng, Ifnar1, Cd1d1, Tia1, Il18, Myd88, Traf6, Mapkapk2, Zfpm1, Irf4, Lbp, Ccl20, Bcl10, Tlr1, Tlr6, Adam33, Nod1, Klf4, Sigirr, Tlr2, Gadd45g, Map2k5, Map2k3, Foxj1, Icosl, Prg3, Irf3, Irf7, Il19, Il21, Prg4, Foxp3, Rnf128, Cd209b, Card11, Tnfrsf13c, Muc16, Errfi1, Ube2j1, Nmi, Tbk1, Ghrl, Tlr9, Cl…	Lag3, Inpp5d, Tia1, Zfpm1, Klf4, Sigirr, Map2k5, Foxj1, Irf3, Prg4, Foxp3, Rnf128, Muc16, Errfi1, Nmi, Ghrl, Trib2, Cd276, Ghsr, Nlrp12, Elane, Bcl3, Il10, Il6, Inhbb, Nfkb1, Zfp36
GO:0007173	epidermal growth factor receptor signaling pathway	GO:0042059	negative regulation of epidermal growth factor receptor signaling pathway	95	22	Ptprf, Pigr, Rhbdf1, Ptprj, Tfap2a, Ptpn12, Caml, Ptk2b, Rab7, Fer, Shc3, Tsg101, Ereg, Gab1, Bcar1, Psen2, Esr2, Adam17, Kif16b, Nrg2, Hip1, Adgre4, Psen1, Hap1, Neurl1a, Pdpk1, Efemp1, Agr2, Ceacam1, Nup62, Esr1, Hip1r, Iqgap1, Fbxw7, Erbin, Gprc5a, Socs4, Rnf115, Dab2ip, Rnf126, Epgn, Mvb12b, Mvb12a, Errfi1, Gper1, Pde6h, Cblc, Styk1, Cblb, Afap1l2, Socs5, Shkbp1, Rassf2, Rhbdf2, Fam83a, Zgpat…	Ptprf, Ptprj, Tfap2a, Rab7, Tsg101, Psen2, Psen1, Nup62, Gprc5a, Socs4, Rnf115, Dab2ip, Rnf126, Errfi1, Cblc, Cblb, Socs5, Zgpat, Zfyve28, Cbl, Itga1, Ptpn2
GO:0042098	T cell proliferation	GO:0042130	negative regulation of T cell proliferation	190	60	Cd86, Cd80, Efnb1, Lmo1, Ccr7, Il15, Stat5b, Stat5a, H2-Ab1, Btn1a1, Cxcl12, Cd6, Tnfsf4, Tnfrsf4, Il12rb1, Xcl1, Lep, Cdkn2a, Hes1, Prkar1a, Satb1, Ccr2, Ptpn22, Dlg1, Ifng, Cd1d1, Casp3, Il18, Traf6, Gpam, Cd244, Fadd, Slc4a1, Prdx2, Lgals9, Sftpd, Cxcr4, Nck1, Ephb6, Cd151, Psmb10, Tnfsf9, Itch, Cd46, Nck2, Slfn1, Blm, Fkbp1b, P2rx7, Pla2g2d, Mad1l1, Aif1, Tnfsf13b, Slc11a1, Coro1a, Ccl19, Cea…	H2-Ab1, Btn1a1, Xcl1, Cdkn2a, Prkar1a, Dlg1, Casp3, Lgals9, Sftpd, Itch, Slfn1, Pla2g2d, Mad1l1, Ceacam1, Foxj1, Sdc4, Pla2g2f, Foxp3, Peli1, Vsir, Clec4g, Cd274, Ndfip1, Pdcd1lg2, March7, Gpnmb, Glmn, Il20rb, Cblb, Pawr, Tnfrsf21, Havcr2, Cd276, D930015E06Rik, Pde5a, Btla, Tnfrsf14, Vsig4, Rc3h1, Zc3h12d, Btn2a2, Bmp4, Cd24a, Cd44, Cebpb, Ctla4, Lrrc32, Erbb2, Gnrh1, H2-Aa, H2-M3, Ptpn6, Ido1, I…
GO:0030163	protein catabolic process	GO:0042177	negative regulation of protein catabolic process	772	100	N/A	Serpine2, Cst3, Rela, Pml, Cdkn2a, Ptpn3, Sco1, Mdm4, Timp4, Hfe, Psen2, Sgta, Mtm1, Smad3, Psen1, Smarcc1, Snca, Fhit, Pbk, Ubxn1, Sf3b3, Dedd, Taf1, Sdcbp, Ube2g2, Sufu, Tlk2, Pin1, Psmf1, Usp25, Azin1, Fmn2, Snx3, Mad2l1, Taf9, Banp, Vps35, Gabarapl2, Trim39, Erlec1, Rgp1, Pdcl3, Ubac2, Dab2ip, Bag5, Derl3, Usp19, Atraid, Mad2l2, Snx12, Bag6, Klhl40, Irak3, Clec16a, Svip, Os9, Ric1, Fbxo43, Ub…
GO:0006606	protein import into nucleus	GO:0042308	negative regulation of protein import into nucleus	276	60	Cfl1, F2r, Ppm1b, Dag1, Pou5f1, Slc9a1, Phb2, Tsc2, Six3, Six2, Stat3, Vhl, Kpna1, Kpna2, Brca1, Cdkn1a, Hcls1, Rasl2-9, Mdfic, Pml, Lep, Fgf9, Akap1, Nfkbia, Pkia, Nfkbib, Erbb4, Tnf, Hes1, Nup88, Ddx5, Il18r1, Hspa8, Cherp, Fam89b, Zic1, Ppp3cb, Ppp3ca, Ptpn22, Ppp3r1, Bcl6, Kpnb1, Sema5a, Ifng, Cd36, Il18, Smo, Sfrp2, Ei24, Emd, Angpt1, Fzd7, Hnf4a, Dab2, Nov, Trim28, Nup98, Faf1, Nup214, Axin…	Ppm1b, Mdfic, Akap1, Nfkbia, Pkia, Nfkbib, Fam89b, Cd36, Ei24, Emd, Angpt1, Hnf4a, Nov, Faf1, Snai2, Pkd2, Fzd1, Axin2, Ppp2ca, Dyrk2, Tacc3, Pkig, Trip6, Sufu, Apc2, Mapk7, Slc9a3r1, Tnfsf14, Keap1, Psmd10, Ccdc22, Sfrp5, Gsk3b, Pbld1, Dab2ip, Wwtr1, Uaca, Cyld, Tbc1d10c, Chp1, Mtor, Litaf, C1qtnf3, Fbxw11, Zc3h12a, Pde2a, Nlrp3, Nlrp12, Dact3, Parp10, Apod, Gas6, Gbp4, Nf1, Pkd1, Sri, Thra, Rab…
GO:0016310	phosphorylation	GO:0042326	negative regulation of phosphorylation	2035	436	N/A	Rack1, Dag1, F2rl1, Pkib, Tsc2, Ppp5c, Cav1, Bdkrb2, Dgkq, Ube2b, Stat3, Uchl1, Cish, Grb10, Tfap4, Bmp7, Nog, Cdkn1a, Cdkn1c, Cdkn1b, Ptprj, Rapgef1, Cdkn2b, Cdkn2a, Pkia, Prkdc, Atxn1, Ier3, Prkar1a, Hsph1, Dusp1, Cdkn2d, Cdkn2c, Npm1, Spink1, Dbndd2, Dusp8, Adipoq, Ptpn22, Dlg1, Dnajc3, Epha1, Cav3, Casp3, Gadd45b, Gadd45a, Il18, Pkn1, Rgn, Prkar2a, Bag1, Sfrp2, Angpt1, Hnf4a, Dab2, Sema4d, Ps…
GO:0042348	NF-kappaB import into nucleus	GO:0042347	negative regulation of NF-kappaB import into nucleus	39	18	Ppm1b, Nfkbia, Nfkbib, Tnf, Il18r1, Il18, Nov, Faf1, Eda, Sphk1, Trip6, Edar, Grem1, Rbck1, Tlr2, Ccl19, Tnfsf14, Psmd10, Ccdc22, 1810011O10Rik, Uaca, Lime1, Cyld, Nol3, Litaf, C1qtnf3, Tlr9, Fbxw11, Tlr3, Tlr7, Zc3h12a, Nlrp3, Nlrp12, Il1b, Tlr4, Prkcq, Ptgs2, Prdx1, Ppm1a	Ppm1b, Nfkbia, Nfkbib, Nov, Faf1, Trip6, Tnfsf14, Psmd10, Ccdc22, Uaca, Cyld, Litaf, C1qtnf3, Fbxw11, Zc3h12a, Nlrp3, Nlrp12, Ppm1a
GO:0007623	circadian rhythm	GO:0042754	negative regulation of circadian rhythm	187	17	Hnrnpd, Kcnd2, Six3, Mtnr1a, Ppp1ca, Relb, Rai1, Ptger4, Rora, Pml, Ppara, Sik1, Prkdc, Rorc, Ppp1cb, Ppp1cc, Cyp7b1, Lepr, Ddx5, Ahr, Ube3a, Mybbp1a, Mttp, Sin3a, Srebf1, Rock2, Ezh2, Nkx2-1, Hdac1, Prkg2, Prkg1, Dhx9, Npy2r, Npas2, Noct, Nfil3, Cort, Pten, Arntl, Hdac2, Bhlhe40, Per1, Suv39h1, Rbm4, Klf10, Crx, Per2, Cry1, Cry2, Ep300, Ncoa2, Per3, Tnfrsf11a, Nrip1, Timeless, Aanat, Dyrk1a, Hs3…	Ptger4, Lepr, Sin3a, Suv39h1, Per2, Cry1, Cry2, Suv39h2, Sfpq, Cipc, Ghrl, Ada, Drd2, Ptger3, Adora1, Drd1, Htr7
GO:0042991	transcription factor import into nucleus	GO:0042992	negative regulation of transcription factor import into nucleus	87	36	Ppm1b, Slc9a1, Hcls1, Akap1, Nfkbia, Nfkbib, Tnf, Il18r1, Cherp, Ppp3cb, Ppp3ca, Ptpn22, Ppp3r1, Cd36, Il18, Nov, Trim28, Faf1, Pik3r2, Pkd2, Eda, Smad3, Sphk1, Ppp2ca, Dyrk2, Csf3, Tacc3, Hdac3, Trip6, Edar, Grem1, Rbck1, Sufu, Tlr2, Ccl19, Mapk7, Ceacam1, Bag3, Tnfsf14, Keap1, Psmd10, Ccdc22, Gsk3b, Sppl3, Dmap1, 1810011O10Rik, Tmem173, Uaca, Lime1, Cyld, Tbc1d10c, Nol3, Mbtps1, Mtor, Litaf, C1…	Ppm1b, Akap1, Nfkbia, Nfkbib, Cd36, Nov, Faf1, Pkd2, Ppp2ca, Dyrk2, Tacc3, Trip6, Sufu, Mapk7, Tnfsf14, Keap1, Psmd10, Ccdc22, Gsk3b, Uaca, Cyld, Tbc1d10c, Mtor, Litaf, C1qtnf3, Fbxw11, Zc3h12a, Nlrp3, Nlrp12, Nf1, Pkd1, Sri, Thra, Rab23, Ppm1a, Creb3
GO:0007249	I-kappaB kinase/NF-kappaB signaling	GO:0043124	negative regulation of I-kappaB kinase/NF-kappaB signaling	223	54	Traf2, Ppm1b, F2rl1, Ppp5c, Trim25, Ecm1, Stat1, Relb, Rela, Tle1, Rora, Nfkbia, Nfkbib, Tnf, Ltbr, Il18r1, Rhoc, Adipoq, Ube2i, Irak1, Capn3, Traf5, Tank, Cd36, Rock2, Rock1, Sqstm1, Il18, Myd88, Traf6, Hdac1, Ripk1, Slc20a1, Angpt1, Nov, Tradd, Faf1, S100a13, Rhoa, Per1, Plk2, Nfkb2, Tnfsf11, Eda, Tnfaip3, Birc2, Casp8, Sphk1, S100a4, Bcl10, Tfg, Pdpk1, Ikbkb, Ikbkg, Btrc, Cth, Nfkbil1, Tlr6, N…	Ppm1b, Stat1, Tle1, Rora, Nfkbia, Nfkbib, Adipoq, Tank, Hdac1, Ripk1, Nov, Faf1, Rhoa, Per1, Tnfaip3, Casp8, Trip6, Nr1h4, Esr1, Tnfsf14, Psmd10, Ccdc22, Zmynd11, Riok3, Trim59, Dab2ip, Optn, Uaca, Cyld, Rhoh, Tnip1, Litaf, Pycard, C1qtnf3, Dnaja3, Sirt1, Nlrp6, Fbxw11, Otud7a, Ash1l, Zc3h12a, Nlrx1, Nlrc3, Nlrp3, Otud7b, Nlrp12, Olfm4, Tnip3, Nfkbid, Abl1, Usp10, Gstp1, Il1rl1, Ppm1a
GO:0043241	protein complex disassembly	GO:0043242	negative regulation of protein complex disassembly	131	67	Cfl1, Cfl2, F2rl1, Arhgef2, Napb, Napa, Capzb, Eps8, Tnf, Hspa8, Capza3, Capza2, Capza1, Eif5a, Shroom2, Sema5a, Myh9, Upf1, Fgf13, Actn2, Smn1, Bnip3, Aqp2, Kif14, Capg, Vps4b, Twf1, Mid1, Evl, Per2, Abce1, Vill, Stmn3, Swap70, Map1a, Map1b, Scin, Gspt2, Gspt1, Hdac6, Avil, Wdr1, Sgk1, Rp1, Cib1, Twf2, Hdgfrp3, Synj1, Tmod4, Tmod3, Tmod2, Plek, Trim54, Vps4a, Asph, 2900011O08Rik, Mid1ip1, Mrpl58…	Cfl1, Arhgef2, Capzb, Eps8, Tnf, Capza3, Capza2, Capza1, Shroom2, Myh9, Fgf13, Capg, Twf1, Mid1, Evl, Per2, Vill, Swap70, Map1a, Map1b, Scin, Hdac6, Avil, Rp1, Cib1, Twf2, Hdgfrp3, Tmod4, Tmod3, Tmod2, Trim54, 2900011O08Rik, Mid1ip1, Carmil1, Lima1, Irak3, Katnb1, Specc1l, Clasp2, Clasp1, Arpc2, Eml4, Gas2l1, Ckap2, Lmod1, Lmod2, Plekhh2, hem1, Carmil2, Map6d1, Gas2l2, Dbnl, Add1, Add2, Apc, Gsn,…
GO:0006813	potassium ion transport	GO:0043267	negative regulation of potassium ion transport	212	33	Slc12a2, Slc9a1, Kcnd2, Cav1, Slc12a1, Aqp1, Nsf, Cdkn1b, Kcnj3, Kcnj4, Kcnj2, Kcnj5, Cdk2, Kcnj6, Cpox, Ptk2b, Slc9a3, Slc9a4, Slc9a2, Adcyap1, Dlg1, Plcb4, Kcnj11, Cav3, Atp1b3, Kcnj9, Cnga2, Cxcl1, Kcnq1, Prkg1, Kcnj12, Kcnab1, Actn2, Kcnab2, Kcnk1, Kcnk2, Htr2a, Dnm2, Hcn1, Kif5b, Tmem38b, Kcns3, Vps4b, Kcnj8, Kcnk3, Kcnj10, Fxyd2, Hpn, Sumo1, Kcns2, Kcns1, Kcnu1, Hcrt, Gck, Kcnn4, Hcn4, Hcn2…	Cav1, Ptk2b, Adcyap1, Plcb4, Cav3, Kcnq1, Kcnab1, Actn2, Htr2a, Sumo1, Hcrt, Casq2, Kcnh2, Kel, Stk39, Kcne2, Kcne3, Kcne1l, Oxsr1, Nedd4l, Mtnr1b, Akap5, Kcnrg, Agrn, Ank3, Atf4, Gnaq, Kcna5, Kcne1, Nos1, Nos3, Ptger3, Vip
GO:0006811	ion transport	GO:0043271	negative regulation of ion transport	1421	143	N/A	Serpine2, Gnb5, Cav1, Entpd1, Cnr1, Lep, Tnf, Hes1, Akt2, Ptk2b, Adcyap1, Spink1, Slc18a1, Plcb4, Cav3, Gpm6b, Npy5r, Kcnq1, Prkg1, Hrh2, Stc1, Kcnab1, Fgf12, Actn2, Irs2, Commd1, Htr2a, Pkd2, Inpp5k, Htr6, Sumo1, Hcrt, Pik3c2a, Snca, Pxk, Casq2, Ppp2ca, Fkbp1b, Camk2d, Kcnh2, Gsto1, Osr1, Slc30a1, Kel, Grk6, Slc9a3r1, Grm7, Cbarp, Acsl4, Stk39, Gabbr1, Ubqln1, Slc15a1, Kcne2, Kcne3, Pacsin3, Crb…
GO:0000165	MAPK cascade	GO:0043409	negative regulation of MAPK cascade	714	149	N/A	Dag1, F2rl1, Tsc2, Cav1, Uchl1, Bmp7, Ptprj, Rapgef1, Hsph1, Dusp1, Dusp8, Adipoq, Ptpn22, Dlg1, Cav3, Sfrp2, Dab2, Atf3, Pafah1b1, Ptprr, Pten, Rgs2, Per1, Inpp5k, Hyal2, Sorl1, Itch, Dnaja1, Pbk, Itgb1bp1, Mapk8ip1, Hipk3, Men1, Inppl1, Fem1a, Trp73, P2rx7, Klf4, Ppef2, Hdac3, Synj2bp, Pebp1, Spry2, Spry1, Spry4, Pin1, Mapk7, Igbp1, Ceacam1, Foxm1, Slc9a3r1, Ncor1, Nup62, Ndrg2, Psmd10, Rgs14, …
GO:0030330	DNA damage response, signal transduction by p53 class mediator	GO:0043518	negative regulation of DNA damage response, signal transduction by p53 class mediator	58	15	Pla2r1, Atrx, Tfap4, Cdkn1a, Pml, Cdkn2a, Myo6, Ddx5, Npm1, Atm, Ing4, Ptprv, Atr, Brca2, Snai2, Ankrd1, Kdm1a, E2f7, Hipk2, Dyrk1a, Dyrk3, Trp63, Cradd, Trp73, Hic1, Foxm1, Zfp385a, Chek2, Psmd10, Batf, Rbm38, Pidd1, Foxo3, Pcbp4, Eef1e1, Rps6ka6, Kmt5a, Smyd2, Triap1, Senp2, Pmaip1, Kat5, Sirt1, Spred1, Spred2, Sesn2, Pttg1ip, Bcl3, Cd44, Usp10, Cd74, Mdm2, Mif, Casp2, Snai1, Sox4, Trp53, Twist1	Snai2, Kdm1a, Dyrk1a, Dyrk3, Psmd10, Pcbp4, Senp2, Sirt1, Pttg1ip, Cd44, Cd74, Mdm2, Mif, Snai1, Twist1
GO:0051402	neuron apoptotic process	GO:0043524	negative regulation of neuron apoptotic process	272	167	Cdk5r1, Cdk5, Mcl1, Nes, Mybl2, Isl1, F2r, Msh2, Pou4f3, Pou4f1, Cdc34, Ptprf, Star, Six1, Vegfa, Nqo1, Musk, Tyro3, Nqo2, Tfap2a, Tfap2b, Atn1, Tnf, Akt2, Gpx1, Ptk2b, Gclc, Gclm, Hsph1, Cit, G6pdx, Six4, Npm1, Vegfb, Nrp1, Cdc42, Hif1a, Atm, Stxbp1, Gdnf, Cln3, Xiap, Casp3, Adam8, Rock1, Il18, Cited1, Hyou1, Bag1, Siah1a, Hdac1, Ccl12, Ube2m, Btg2, Angpt1, Ddit3, Fadd, Bnip3, Atf2, Casp7, Esr2,…	Nes, Isl1, F2r, Msh2, Pou4f1, Star, Six1, Vegfa, Tyro3, Tfap2a, Tfap2b, Ptk2b, Gclc, Gclm, Hsph1, Six4, Npm1, Vegfb, Nrp1, Hif1a, Stxbp1, Gdnf, Cln3, Xiap, Adam8, Rock1, Cited1, Hyou1, Bag1, Hdac1, Ccl12, Btg2, Angpt1, Cacna1a, Prdx2, Rhoa, Kif14, Chl1, Ilk, Tert, Psen1, Birc5, Pik3ca, Snca, Ppt1, Fzd9, Hipk2, Wfs1, Zpr1, Lgmn, Xrcc4, Lig4, Trp73, Pdpk1, Itsn1, Adnp, Crlf1, Ppargc1a, Coro1a, Pin1…
GO:0043534	blood vessel endothelial cell migration	GO:0043537	negative regulation of blood vessel endothelial cell migration	75	23	Stat5a, Vegfa, Meox2, Vhl, Efna1, Ephb4, Gpx1, Ptk2b, Efnb2, Nrp1, Gpld1, Srf, Ccr5, Myh9, Adam8, Nfe2l2, Amot, Angpt1, Vegfc, Rhoa, Emp2, Nr2e1, Angpt2, Robo1, Egr3, Itgb1bp1, Slit2, Hdac5, Angpt4, Acvrl1, Klf4, Grem1, Cib1, Map2k5, Foxc2, Nr4a1, Fbxw7, Dll4, Hdac7, Rgcc, Clec14a, Srpx2, Prcp, Sh3bgrl3, Amotl1, Pdcd10, Hdac9, Prkd2, Hrg, Stard13, Mmrn2, Vash1, Lemd3, Akt1, Apoa1, Apoe, Csnk2b, S…	Meox2, Rhoa, Angpt2, Itgb1bp1, Hdac5, Angpt4, Acvrl1, Klf4, Map2k5, Dll4, Rgcc, Pdcd10, Hrg, Stard13, Mmrn2, Vash1, Apoe, Csnk2b, Fgf2, Notch1, Prl7d1, Tgfb1, Thbs1
GO:0051704	multi-organism process	GO:0043901	negative regulation of multi-organism process	2029	155	N/A	Ppm1b, Arhgdib, Pou2f3, Trim25, Tarbp2, Stat1, Acod1, Tfap4, Ptx3, Pml, Lta, Tnf, Rest, Adam24, Trim21, Ovgp1, Srpk1, Ifng, Ifnb1, Cd36, Sqstm1, Myd88, Hdac1, Pcbp2, Camp, Trim28, Rad50, Slpi, Ufd1, Prdx2, Trpc2, Rnasel, Lbp, Mre11a, C1qbp, Inpp5k, Tnfaip3, Srpk2, Itch, Ccnk, Tpst2, Ptgdr2, Trim26, Bpifa1, Trim10, Ilf3, Nfkbil1, Fcnb, Mid2, Tlr2, Ceacam1, Nbn, Eif2ak4, Eif2ak2, Vapa, Park2, Isg15…
GO:0044117	growth of symbiont in host	GO:0044130	negative regulation of growth of symbiont in host	25	20	Lta, Tnf, Ifng, Cd36, Sqstm1, Myd88, Camp, Lbp, Pglyrp1, Tlr2, Pglyrp2, Tirap, Nod2, Elane, Pglyrp3, Pglyrp4, Ctsg, Irf8, Il10, Il12b, Mbl1, Mbl2, Mpo, Osbp, Scd1	Lta, Tnf, Ifng, Cd36, Sqstm1, Myd88, Camp, Lbp, Tlr2, Tirap, Nod2, Elane, Ctsg, Irf8, Il10, Il12b, Mbl1, Mbl2, Mpo, Scd1
GO:0044116	growth of symbiont involved in interaction with host	GO:0044146	negative regulation of growth of symbiont involved in interaction with host	25	20	Lta, Tnf, Ifng, Cd36, Sqstm1, Myd88, Camp, Lbp, Pglyrp1, Tlr2, Pglyrp2, Tirap, Nod2, Elane, Pglyrp3, Pglyrp4, Ctsg, Irf8, Il10, Il12b, Mbl1, Mbl2, Mpo, Osbp, Scd1	Lta, Tnf, Ifng, Cd36, Sqstm1, Myd88, Camp, Lbp, Tlr2, Tirap, Nod2, Elane, Ctsg, Irf8, Il10, Il12b, Mbl1, Mbl2, Mpo, Scd1
GO:0006809	nitric oxide biosynthetic process	GO:0045019	negative regulation of nitric oxide biosynthetic process	69	16	Cav1, Spr, Ptx3, Rora, Tnf, Akt2, Ptk2b, Hrh1, Ifng, Rgn, Raet1b, Dnm2, Ptgis, Pkd2, Klrk1, Smad3, H60a, Khsrp, P2rx4, Trpv1, Klf4, Klf2, Aif1, Tlr2, Mapk9, Gla, Esr1, Tlr5, Ddah2, Dynll1, Ddah1, Wdr35, Ulbp1, Smpd3, Mtor, Agxt2, Ticam1, Zc3h12a, Acp5, Agt, Akt1, Ass1, Atp2b4, Tspo, Cd34, Clu, Crp, Cyp1b1, Egfr, Epor, H2-M3, Hsp90aa1, Icam1, Igf1, Il10, Il1b, Il4, Il6, Insr, Itgb2, Jak2, Tlr4, No…	Cav1, Rgn, Ptgis, Khsrp, Gla, Dynll1, Wdr35, Zc3h12a, Acp5, Atp2b4, Tspo, Cd34, Epor, Il10, Il4, Oprm1
GO:0019079	viral genome replication	GO:0045071	negative regulation of viral genome replication	88	38	Tarbp2, Ddx3x, Tnf, Ddx5, Rad23a, Hspa8, Rab5a, Ppih, Srpk1, Ifnb1, Rock2, Pcbp2, Pkn2, Trim28, Slpi, Rnasel, Inpp5k, Srpk2, Ddb1, Pik3c2g, Ccnk, Atg5, Smarcb1, Stau1, Ilf3, Pcbp1, Nr5a2, Ceacam1, Pabpc1, Eif2ak4, Eif2ak2, Vapa, Park2, Isg15, Hacd3, Adar, Larp1, Ifitm3, Tbc1d20, Ppid, Fam111a, Lamtor5, Bst2, Ppie, Atg16l2, Atg7, Atg16l1, Zc3hav1, Vapb, Isg20, Rsad2, Apobec3, Ifitm2, Nucks1, Trim6…	Tnf, Srpk1, Ifnb1, Trim28, Slpi, Rnasel, Inpp5k, Srpk2, Ccnk, Ilf3, Ceacam1, Eif2ak4, Eif2ak2, Vapa, Park2, Isg15, Adar, Ifitm3, Fam111a, Bst2, Zc3hav1, Vapb, Isg20, Rsad2, Apobec3, Ifitm2, Trim6, Zfp809, Oasl1, Oas3, Zc3h12a, A230050P20Rik, Mavs, Parp10, Plscr1, Ltf, Prox1, Ccl5
GO:0030217	T cell differentiation	GO:0045581	negative regulation of T cell differentiation	249	33	Zbtb7b, Foxn1, Txk, Ccr7, Il15, Stat6, Stat5b, Stat5a, Stat3, Zbtb16, Relb, Nfatc3, Cacnb4, Ptger4, Tnfsf4, Mafb, Rora, Lep, Cdkn2a, Prkdc, Rorc, Lepr, Satb1, Il4ra, Il18r1, Ccr2, Bcl11a, Srf, Ppp3cb, Ptpn22, Bcl6, Sema4a, Ifng, Ifnb1, Cd1d1, Fut7, Ap3d1, Adam8, Gpr18, Il18, Zfp36l2, Zfp36l1, Vnn1, Fzd8, Fzd7, Fzd5, Itpkb, Fadd, Gimap1, Prdx2, Lgals9, Lfng, Bad, Adam17, Rhoa, Irf4, Jag2, Tnfsf9, …	Tnfsf4, Cdkn2a, Il4ra, Bcl6, Ifnb1, Prdx2, Loxl3, Foxj1, Dtx1, Foxp3, Nrarp, Cyld, Zc3h8, Socs5, D930015E06Rik, Tnfsf18, Rc3h1, Nfkbid, Bmp4, Cd44, Ctla4, Erbb2, Gli3, Hlx, Ihh, Cd74, Il4, Irf1, Anxa1, Ptpn2, Shh, Zfp35, Jak3
GO:0045444	fat cell differentiation	GO:0045599	negative regulation of fat cell differentiation	225	50	Ppard, E2f1, Tgfb1i1, Lmo3, Vegfa, Zbtb16, Cebpd, Rora, Lep, Tfap2b, Runx1t1, Hes1, Rorc, Gpx1, Adipoq, Srebf1, Zfp36l2, Zfp36l1, Wnt10b, Sfrp2, Sdf4, Grk5, Ddit3, Lama4, Bnip3, Atf2, Noct, Htr2a, Zfpm1, Jag1, Cmklr1, Axin1, Ptprq, Arntl, Snai2, Rgs2, Rnasel, Fgf10, Med1, Per2, Smad3, Ctbp1, Ctbp2, Tcf7l2, Ep300, Bbs1, Lrp5, Lrp6, Bscl2, Hdac6, Zfpm2, Tbl1x, Smad6, Ncor2, Sort1, Klf5, Pex11a, Eif…	E2f1, Tgfb1i1, Vegfa, Rora, Runx1t1, Adipoq, Zfp36l2, Wnt10b, Ddit3, Zfpm1, Jag1, Axin1, Arntl, Smad3, Tcf7l2, Lrp6, Zfpm2, Ncor2, Sort1, Trib3, Nucb2, Foxo1, Fam57b, Insig1, Wwtr1, Ankrd26, Gper1, Trpv4, Sirt2, Jdp2, Sirt1, Trib2, Ccdc85b, Zadh2, Asxl1, Bbs12, C1ql4, Mir448, Dlk1, Gata2, Gata3, Mmp11, Msx2, Enpp1, Sod2, Tgfb1, Wnt1, Wnt3a, Wnt5a, Id4
GO:0030098	lymphocyte differentiation	GO:0045620	negative regulation of lymphocyte differentiation	373	42	Cd79a, Msh2, Pou2f2, Mmp14, Nfatc1, Zbtb7b, Foxn1, Txk, Ccr7, Il15, Stat6, Stat5b, Stat5a, Stat3, H2-Ab1, Zbtb16, Relb, Nfatc3, Cacnb4, Tyro3, Ptger4, Tnfsf4, Mafb, Il15ra, Dll1, Rora, Lep, Cdkn2a, Prkdc, Rorc, Ptk2b, Cebpg, Lepr, Ahr, Satb1, Il4ra, Il18r1, Ccr2, Bcl11a, Hells, Srf, Ppp3cb, Ptpn22, Bcl6, Atm, Inpp5d, Il11ra1, Sema4a, Ifng, Ifnb1, Ifna9, Ifna7, Ifna6, Ifna5, Ifna4, Ifna2, Ifna1, C…	Tnfsf4, Cdkn2a, Il4ra, Bcl6, Ifnb1, Prdx2, Hmgb3, Loxl3, Pglyrp1, Foxj1, Dtx1, Foxp3, Nrarp, Fbxo7, Cyld, Pglyrp2, Zc3h8, Socs5, D930015E06Rik, Tnfsf18, Pglyrp3, Rc3h1, Pglyrp4, Nfkbid, Bmp4, Cd44, Ctla4, Sfrp1, Erbb2, Flt3, Gli3, Hlx, Id2, Ihh, Cd74, Il4, Irf1, Anxa1, Ptpn2, Shh, Zfp35, Jak3
GO:0030099	myeloid cell differentiation	GO:0045638	negative regulation of myeloid cell differentiation	372	89	Thpo, F2rl1, Calcr, Nfatc1, Pou4f2, Pou4f1, Efna2, Acvr2a, Lmo2, Ccr7, Stat5b, Stat5a, Vegfa, Zbtb16, Relb, Cebpe, Mitf, Mafb, Cdkn1c, Hcls1, Ccr1, Tgfbr3, Dll1, Pml, Lep, Twist2, Meis1, Nfkbia, Tnf, Ltbr, Gpc3, Ptk2b, Abi1, Cebpg, G6pdx, Rcor1, Srf, Adipoq, Hif1a, Bcl6, Inpp5d, Il17a, Ifng, Myh9, Casp3, Adam8, Prmt1, Zfp36l1, Traf6, Ripk1, Meis2, Epas1, Dab2, Itpkb, Psen2, Fadd, Ctr9, Pafah1b1, …	Lmo2, Stat5b, Stat5a, Zbtb16, Mafb, Dll1, Twist2, Meis1, Nfkbia, Ptk2b, Adipoq, Inpp5d, Prmt1, Zfp36l1, Meis2, Itpkb, Ctr9, Zfpm1, Hmgb3, Cdk6, Tjp2, Cib1, Ceacam1, Ccl21b, Cartpt, Thoc5, Klf13, Tob2, Pf4, Fstl3, Cul4a, Tmem178, Wdr61, Prdm16, Clec2g, Zbtb46, Ubash3b, Lrrc17, Paf1, Gas2l1, Cldn18, Clec2d, Clec2i, Hist2h4, Inpp4b, Cdc73, Gpr68, Gpr171, Rbm15, Trib1, Hist1h4a, Hist1h4b, Hist1h4c, H…
GO:0030219	megakaryocyte differentiation	GO:0045653	negative regulation of megakaryocyte differentiation	49	17	Thpo, Meis1, Abi1, Rcor1, Srf, Prmt1, Zfpm1, Wasf2, Med1, Kdm1a, Eif6, Ep300, Sp3, Pip4k2a, Scin, Cib1, Zfp385a, Rabgap1l, Pf4, Tesc, Hist2h4, G6b, Rab7b, Vps33b, Hist1h4a, Hist1h4b, Hist1h4c, Hist1h4d, Hist1h4f, Hist1h4h, Hist1h4i, Hist1h4j, Hist1h4k, Hist1h4m, Hist4h4, Nbeal2, L3mbtl1, Hist1h4n, Fli1, Gabpa, Gata1, Gata2, Ptpn6, Hmgb2, Kit, Sp1, Tal1, Mef2c, Ptpn11	Prmt1, Cib1, Pf4, Hist2h4, Hist1h4a, Hist1h4b, Hist1h4c, Hist1h4d, Hist1h4f, Hist1h4h, Hist1h4i, Hist1h4j, Hist1h4k, Hist1h4m, Hist4h4, Hist1h4n, Gabpa
GO:0045445	myoblast differentiation	GO:0045662	negative regulation of myoblast differentiation	85	28	Isl1, Ccl8, Ppard, Flot2, Ccl9, Dll1, Smyd1, Tnf, Rest, Srf, Pitx1, Capn3, Il18, Zfp36l1, Wnt10b, Epas1, Ddit3, Ilk, Tcf7l2, Ccl17, Csrp3, Grem1, Neu2, Mapk14, Map3k5, Sdc1, Cxcl9, Cxcl10, Nr2c2, Mapk12, Tnfsf14, Ankrd2, Cxcl14, Maml1, Dubr, Prickle1, Nmrk2, Nol3, Cdon, Trip4, Mbnl1, Asb2, Myocd, Boc, Dicer1, Hinfp, Hif1an, Mbnl3, Cmtm5, Il1f9, Klhl41, Mkx, Mir489, Bmp4, Btg1, Cd53, Fgf6, Flt3l, …	Ppard, Ccl9, Dll1, Tnf, Il18, Ddit3, Ccl17, Csrp3, Cxcl10, Ankrd2, Cxcl14, Prickle1, Nmrk2, Mbnl3, Cmtm5, Il1f9, Mkx, Bmp4, Gdf3, Mstn, Id3, Notch1, Prl2c2, Sox8, Sox9, Tbx3, Tgfb1, Zfhx3
GO:0030182	neuron differentiation	GO:0045665	negative regulation of neuron differentiation	1357	224	N/A	Cdk5r1, Cdk5, Ryk, Isl1, Pou4f2, Tbx6, Tsc2, Cav1, Ednrb, Six3, Gfi1, Efna1, Bmp7, Cntn2, Il15ra, Dll1, Meis1, Sez6, Hes1, Lbx1, Hes5, Rest, Ddx6, Ntn1, Cit, Spock1, Bcl11a, Nrp1, Prpf19, Rufy3, Ppp3ca, Ccr5, Sema5a, Sema3a, Plxna3, Apbb1, Crmp1, Prkcsh, Rit2, Lpar1, Dab1, Isl2, Dab2, Fgf13, Ywhah, Rap1gap, Pafah1b1, Trpc6, Trpc5, Jag1, Cntn4, Pten, Adam17, Rhoa, Sema3f, Neo1, Hdac2, Plk2, Nr2e1,…
GO:0001649	osteoblast differentiation	GO:0045668	negative regulation of osteoblast differentiation	222	57	Rack1, Bcap29, Tnc, Dlx5, Wnt11, Nfatc1, Acvr2a, Vcan, Vegfa, Bmp7, Cebpd, Hand2, Ptger4, Nog, Bmp8a, Tgfbr3, Hspe1, Twist2, Fgf9, Tnf, Ddx5, Hsd17b4, Ptch1, Mybbp1a, Bmpr1b, Hnrnpc, Atp5b, Mrc2, Cited1, Wnt10b, Smo, Sfrp2, Dhx9, Nbr1, Sema4d, Noct, Smad1, Bmpr2, Jag1, Psmc2, Atp6ap1, Snai2, Pias2, H3f3a, H3f3b, Ilk, Fzd1, Shox2, Smad3, Myoc, Axin2, Cdk6, Lrp5, Sema7a, Chrd, Men1, Gdf2, Smad5, Tr…	Nfatc1, Hand2, Nog, Twist2, Tnf, Ptch1, Cited1, Nbr1, Sema4d, Noct, Smad3, Axin2, Cdk6, Lrp5, Chrd, Men1, Hdac5, Rorb, Tob1, Limd1, Fgf23, Hdac7, Ucma, Trpm4, Zfp932, Riox1, Fndc3b, Twsg1, Tmem64, Tnn, Mir133a-1, Mir135a-1, Mir137, Mir204, Mir205, Mir214, Mir217, Mir23a, Mir30c-1, Ostn, Hdac4, Mir133a-2, Mir30c-2, Mir338, Areg, Sfrp1, Fgfr1, Gdf10, Hoxa2, Id1, Id2, Id3, Igfbp5, Notch1, Ski, Sox2,…
GO:0030316	osteoclast differentiation	GO:0045671	negative regulation of osteoclast differentiation	96	23	Calcr, Nfatc1, Pou4f2, Pou4f1, Efna2, Mitf, Mafb, Ccr1, Tnf, Gpc3, Inpp5d, Il17a, Ifng, Adam8, Traf6, Pafah1b1, Atp6ap1, Tnfsf11, Klf10, Tyrobp, Sh3pxd2a, Tnfrsf11a, Gab2, Zbtb7a, Csf1, Csf1r, Tjp2, Esrra, Mapk14, Ceacam1, Cartpt, Tob2, Fstl3, Il20, Tmem178, Fam213a, Clec2g, Snx10, Ubash3b, Lrrc17, Ocstamp, Asxl2, Dcstamp, Ireb2, Mtor, Cldn18, Il23a, Clec2d, Clec2i, Fam20c, Slc9b2, Tmem64, Lrrk1,…	Mafb, Inpp5d, Tjp2, Ceacam1, Cartpt, Tob2, Fstl3, Tmem178, Clec2g, Ubash3b, Lrrc17, Cldn18, Clec2d, Clec2i, Inpp4b, Pilrb1, Gpr55, Ctnnb1, Sfrp1, Fbn1, Il4, Nf1, Pik3r1
GO:0008544	epidermis development	GO:0045683	negative regulation of epidermis development	312	20	Ppard, Pou3f2, Pou3f1, Tfdp1, Pou4f3, Pou2f3, Runx3, Fosl2, Foxn1, Vdr, Gfi1, Yap1, Rela, Sox18, Madcam1, Myo7a, Atoh1, Dll1, Tfap2a, Cdkn2a, Ppara, Myo6, Tnf, Hes1, Hes5, Satb1, Ctnnd1, Atp2b2, Ptch1, Lama5, Myo5a, Tfap2c, Cdc42, Tsg101, Sprr1b, Sprr1a, Nsun2, Evpl, Ccw, Nab2, Nab1, Kif3a, Casp3, Rock2, Rock1, Ezh2, Zfp36l1, Wnt10b, Wnt10a, Smo, Hdac1, Gab1, Alx4, Fzd6, Fzd3, Tradd, Psen2, Krt36…	Dll1, Hes1, Ezh2, Smo, Reg3g, Reg3a, Trp63, Ovol2, Srsf6, Grhl2, Dkk4, Gsdma3, Cdh3, Gdf3, Hoxa7, Inhba, Msx2, Ngfr, Notch1, Tgfb2
GO:0010001	glial cell differentiation	GO:0045686	negative regulation of glial cell differentiation	205	31	Hmga2, Cdk5, Serpine2, Dag1, Pou3f2, Pou3f1, Reln, Stat3, Nfib, Rela, Nog, Cntn2, Ptprj, Dll1, Hes1, Akt2, Hes5, Prpf19, Omg, Rnf112, Ppp3r1, Nab2, Nab1, Slc8a3, Gcm1, Neurod4, Nkx2-1, Smo, Hdac1, Bin1, Prx, Dab1, Trpc4, Cxcr4, Pten, Rhoa, Exoc4, Dll3, Hdac2, Fgf10, Nr2e1, Phox2b, Kcnj10, Gpc1, Ilk, Myoc, Tcf7l2, Nkx6-1, Lrp6, Eif2b3, Afdn, Enpp2, Mbd1, Trp73, Wdr1, Spint1, S100a9, Adam22, Ndrg1,…	Hmga2, Nog, Hes1, Hes5, Dab1, Dll3, Nr2e1, Nkx6-1, Mbd1, Nkx6-2, Lin28a, Lingo1, Dusp10, Sirt2, Gpr37l1, Atf5, Kdm4a, Bmp4, Ctnnb1, F2, Dlx1, Dlx2, Drd3, Fgfr3, Id2, Nf1, Mycn, Notch1, Ntrk3, Id4, Mecp2
GO:0007186	G-protein coupled receptor signaling pathway	GO:0045744	negative regulation of G-protein coupled receptor protein signaling pathway	1901	44	N/A	Dnm1, Adm, Rgs4, Grk5, Htr2b, Dnm2, Rgs2, Rgs5, Bicd1, Palm, Cry1, Snca, Gtf2h2, Grk6, Grm5, Gipr, Ubqln2, Plek, Ywhab, Gprasp1, Ly6g6e, Rgs12, Rpgrip1l, Rph3al, Rgs13, Klk14, Mgrn1, Becn2, Ada, Adrb2, Grk2, Grk3, Atp2b4, Camk2b, ckr, Pld2, Drd2, Drd3, Grk4, Htr1b, Ptger3, Ccl5, Arrb1, Arrb2
GO:0007219	Notch signaling pathway	GO:0045746	negative regulation of Notch signaling pathway	162	31	Mmp14, Stat3, Bmp7, Cdkn1b, Atoh1, Dll1, Nfkbia, Hes1, Hes5, Cntn1, Bcl6, Numb, Cdh6, Notch4, Mesp1, Neurod4, Timp4, Nov, Psen2, Eya1, Mfng, Lfng, Jag1, Adam10, Mesp2, Adam17, Snai2, Dll3, Jag2, Aak1, Fgf10, Tspan14, Onecut1, Psen1, Cd46, Ptp4a3, Cdk6, Itgb1bp1, Sel1l, Agxt, Trp63, Epn1, Epn2, Rps19, Cbfa2t2, Xirp1, Neurl1a, Angpt4, Ovol2, S1pr3, Hey1, Hey2, Synj2bp, Nr0b2, Foxc1, Foxa1, Foxa2, F…	Mmp14, Bmp7, Nfkbia, Bcl6, Numb, Notch4, Lfng, Dll3, Cbfa2t2, Neurl1a, Ovol2, Hey1, Hey2, Dll4, Nrarp, Chac1, 1810011O10Rik, Pear1, Rita1, Kctd10, Dlk2, Hif1an, Slc35c1, Bend6, Egfl7, Gdpd5, Rfng, Dlk1, Dlx1, Dlx2, Gata2
GO:0045453	bone resorption	GO:0045779	negative regulation of bone resorption	66	15	Calcr, Vegfa, Ptger4, Ptk2b, Rab7, Ahsg, Ctss, Inpp5d, Cd38, Ctsk, Adam8, Traf6, Tnfrsf11b, Atp6ap1, S1pr1, Tnfsf11, Ltbp3, Lrp6, Tpp1, Csf1r, P2rx7, Ceacam1, Ncdn, Cartpt, Pdk4, Nox4, Ubash3b, Dcstamp, Cldn18, Hamp, Tmem64, Lrrk1, Fcgr4, Ppargc1b, Gpr55, Il20ra, Siglec15, Acp5, Adrb2, Car2, Ctnnb1, Csk, Cyp19a1, Egfr, Fshb, Fshr, Iapp, Ihh, Il6, Il7, Itgav, Itgb3, Nf1, Pth, Pth1r, Rab3d, Rac1, R…	Vegfa, Inpp5d, Cd38, Tnfrsf11b, P2rx7, Ceacam1, Cartpt, Ubash3b, Cldn18, Hamp, Csk, Cyp19a1, Fshr, Iapp, Il6
GO:0007049	cell cycle	GO:0045786	negative regulation of cell cycle	1451	413	N/A	Cdk5r1, Cdk5, Msh2, E2f1, Pou4f1, Ccnf, Runx3, H2afx, Ccng1, Atrx, Pura, Uimc1, Tfap4, Bmp7, Ptprk, Xpc, Brca1, Cdkn1a, Cdkn1c, Cdkn1b, Pml, Cdkn2b, Cdkn2a, Osm, Prkdc, Tnf, Pea15a, Ier3, Adcyap1, Ptpn3, Cdkn2d, Cdkn2c, Ppm1g, Mybbp1a, Npm1, Skil, Prpf19, Miip, Tsg101, Rnf112, Sin3b, Aurkb, Atm, Dlg1, Nsun2, Ing4, Stil, Gata6, Ifng, Casp3, Apbb1, Gadd45a, Stra8, Mdm4, Ezh2, Zfp36l2, Zfp36l1, Rhob…
GO:0006897	endocytosis	GO:0045806	negative regulation of endocytosis	629	45	N/A	Rack1, Tsc2, Cav1, Cnn2, Adipoq, Sftpd, Pten, Atg5, Atxn2, Dlg4, Unc119, Sdcbp, Pacsin2, Pacsin1, Nr1h3, Nr1h2, Syt11, Snx3, Ubqln2, Pacsin3, Atg3, Rubcn, Atg7, Mtmr2, Scamp5, Rabgef1, Siglece, Prom2, Snph, Pcsk9, Picalm, Lrrtm1, Lrrtm2, Cd300lf, Snx33, Cd300a, Lrsam1, Apoc2, Csk, Prtn3, Fcgr2b, Fmr1, Hmgb1, Lgals3, Tgfb1
GO:0060047	heart contraction	GO:0045822	negative regulation of heart contraction	204	25	Snta1, Slc9a1, Cav1, Mybpc3, Cacna1c, Dsc2, Tnnt2, Kcnj2, Kcnj5, Adra1a, Adra1b, Gpx1, Tnni2, Tnni1, Slc1a1, Vegfb, Cdc42, Cacna1e, Adra1d, Scn2b, Dlg1, Sema3a, Cav3, Sp4, Srebf1, Ifng, Mdm4, Slc8a1, Scn10a, Adm, Kcnq1, Prkg1, Stc1, Epas1, Fgf13, Psen2, Cxcr4, Dsp, Taz, Rgs2, Kcnj8, Smad7, Dsg2, Sumo1, Cacna1g, Cxadr, Ucn, Atg5, Gpd1l, Hcn4, Hcn2, Casq2, Smad5, Tcap, Csrp3, Fkbp1b, Bmp10, P2rx4, …	Adra1a, Adra1d, Prkg1, Fkbp1b, Uts2, Sptbn4, Kcne3, Npff, Zc3h12a, Pde5a, Grk2, Agtr2, Atp1a1, Atp1a2, Atp2a2, Il2, Jak2, Nos1, Pik3r1, Prkca, Pln, Sri, Tac1, Adora1, Pde4d
GO:0045087	innate immune response	GO:0045824	negative regulation of innate immune response	731	43	N/A	Acod1, Tyro3, Ccr1, Serpinb9, Klrb1b, Gfer, Lgals9, Tnfaip3, Rps19, Ceacam1, Sh2d1b1, Adar, Mul1, Smpdl3b, Cactin, Irak3, Slamf8, Trafd1, Dusp10, Nmi, Dhx58, Dnaja3, Cd96, Clec2d, Susd4, Havcr2, Nlrx1, A2m, Klre1, Serpinb3a, Nlrc5, Sh2d1b2, Crk, Serping1, Drd2, H2-T23, Igf2, Ins2, Pparg, Ptpn2, Tap1, Tap2, Arrb2
GO:0006629	lipid metabolic process	GO:0045833	negative regulation of lipid metabolic process	1164	84	N/A	Gfi1, Apobec1, Brca1, Cnr1, Sik1, Tnf, Rest, Gpld1, Hrh1, Fgf15, Snai2, Cyp27b1, Cdk8, Pibf1, Cidea, Bscl2, Pde3b, Stk11, Trib3, Slc27a1, Ceacam1, Nr1h4, Esr1, Pik3cg, Dkk3, Ccnc, Fmc1, Ormdl3, Ormdl2, Plin5, Dgat2, Rubcn, Serpina12, Washc1, Insig1, Dab2ip, Pik3ip1, Crtc3, Insig2, Atg7, Sirt4, Gper1, Malrd1, Hcar2, Sirt1, Acacb, Akr1c18, Prkaa1, Ormdl1, Lpcat1, Erlin2, Erlin1, Ppp2r5a, Etfbkmt, P…
GO:0007067	mitotic nuclear division	GO:0045839	negative regulation of mitotic nuclear division	432	44	Hmga2, Mybl2, Tubg1, Phb2, Ccnf, Cdc27, Pcnt, Ccng1, Atrx, Wee1, Anapc1, Cdc25a, Arhgef2, Bmp7, Cdkn1c, Cdkn1b, Eps8, Cdk2, Tnf, Nup88, Cit, Nudc, Mki67, Smc2, Hells, Cdc42, Mapre2, Aurkb, Atm, Nsun2, Ube2i, Stil, Ereg, Kpnb1, Kif3b, Dctn2, Neurog1, Tubb3, Rad21, Ccna1, Ccna2, Kif4, Kif2a, Ralbp1, Ywhah, Kif22, Nek2, Pafah1b1, E4f1, Nup214, Sycp3, Ccng2, Terf1, Rhoa, Cetn3, Kif14, Cenpe, Kif11, S…	Atrx, Bmp7, Atm, Stil, Terf1, Cenpe, Bub1, Ttk, Chek1, Bub1b, Klhl22, Zfp207, Tnks, Mad1l1, Zw10, Esr1, Lcmt1, Mad2l1, Nme6, Rgcc, Mad2l1bp, Khdc3, Ndc80, Cep192, Tom1l1, Xrcc3, Tpr, Anapc15, Psmg2, Tex14, Dync1li1, Mtbp, Pcid2, Gen1, Tom1l2, Usp44, Apc, Bmp4, Ccnb1, Csnk2a1, Csnk2a2, Fgfr2, Fgfr3, Plk1
GO:0007091	metaphase/anaphase transition of mitotic cell cycle	GO:0045841	negative regulation of mitotic metaphase/anaphase transition	46	32	Cdc27, Cit, Atm, Stil, Terf1, Cenpe, Anapc4, Cdc23, Bub1, Ttk, Bub1b, Klhl22, Zfp207, Tacc3, Mad1l1, Cdc6, Cul3, Zw10, Lcmt1, Mad2l1, Nek6, Cdc26, Mad2l1bp, Khdc3, Ndc80, Nsmce2, Ube2c, Anapc10, Cep192, Xrcc3, Tpr, Anapc15, Psmg2, Tex14, Dync1li1, Mtbp, Pcid2, Gen1, Hecw2, Usp44, Apc, Ccnb1, Csnk2a1, Csnk2a2, Plk1, Rb1	Atm, Stil, Terf1, Cenpe, Bub1, Ttk, Bub1b, Klhl22, Zfp207, Mad1l1, Zw10, Lcmt1, Mad2l1, Mad2l1bp, Khdc3, Ndc80, Cep192, Xrcc3, Tpr, Anapc15, Psmg2, Tex14, Dync1li1, Mtbp, Pcid2, Gen1, Usp44, Apc, Ccnb1, Csnk2a1, Csnk2a2, Plk1
GO:0014706	striated muscle tissue development	GO:0045843	negative regulation of striated muscle tissue development	411	62	Cfl2, Cdk5, Isl1, Slc9a1, Pou4f1, Tbx5, Myh11, Cav1, Six1, Mybpc3, Scx, Vegfa, Meox2, Nfatc3, Bmp7, Xk, Hand1, Nog, Tnnt2, Tgfbr3, Dll1, Fgf9, Sik1, Erbb4, Smyd1, Prkar1a, Gpx1, Fdps, Gpcpd1, Ddx5, Tnni1, Efnb2, G6pdx, Six4, Naca, Skil, Cdc42, Hivep3, Ly6e, Srf, Sin3b, Ppp3ca, Pitx1, Capn3, Gata6, Sox17, Sema3c, Cav3, Cav2, Mesp1, Aldh1a2, Slc8a1, Wnt10b, Smo, Emd, Prkg1, Btg2, Angpt1, Fzd7, Actn…	Tbx5, Nog, G6pdx, Six4, Capn3, Cav3, Fzd7, Kcnk2, Pten, Hdac2, Frs2, Tsc22d3, Cxadr, Lrp6, Dkk1, Hdac5, Trp73, Mapk11, Pak1, Hdac3, Tll2, Usp2, Hdac7, Foxp1, Luc7l, Usp19, Pi16, Ctdp1, Sav1, Sirt2, Hdac9, Myocd, Ybx3, Gsk3a, Mir1a-2, Mir669a-3, Mir669a-1, Mir669a-2, Mir669a-4, Mir669a-5, Mir669a-6, Mir669a-7, Mir669a-8, Mir669a-9, Mir669a-10, Bdnf, Bmp2, Bmp4, Smad4, Fgf3, Mstn, Gja1, Lef1, Nras,…
GO:0006508	proteolysis	GO:0045861	negative regulation of proteolysis	1515	286	N/A	Cdk5, Serpine2, Cst3, Serpina3c, Ecm1, Ddx3x, Serpinb6a, Vegfa, Aqp1, Rps6ka3, Rps6ka1, Pml, Cdkn2a, Akt2, Gpx1, Gpc3, Glg1, Serpina3n, Serpina3g, Ptpn3, Spock1, Cdkn2d, Renbp, Ngp, Stfa2, Stfa1, Spink1, Sco1, Serpinb9, Trim21, Cst8, Serpinf2, Wfdc18, Cln3, Xiap, Lxn, Serpina5, Siah2, Sfrp2, Tfpi2, Timp4, Cd59a, Hfe, Psen2, Slpi, Cstb, Itih4, Tfpi, Kng1, Cast, Sgta, Mtm1, Serpini1, Birc3, Birc2, …
GO:0007224	smoothened signaling pathway	GO:0045879	negative regulation of smoothened signaling pathway	129	27	Serpine2, Pdx1, Rora, Ndst1, Fgf9, Hes1, Hes5, Gpc3, Ptch1, Trove2, Zic1, Stil, Kif3a, Dync2h1, Wnt10b, Smo, Sall3, Kif7, Nsdhl, Fgf10, Shox2, Nkx6-1, Chrd, Hipk2, Hipk1, Tulp3, Dyrk2, Fkbp8, Hhip, Sufu, Map3k10, Foxf1, Foxa1, Foxa2, Ror2, B9d1, Pkd2l1, Sall1, Evc, Scube1, Ift27, Dzip1, Tctn3, 1810043G02Rik, Tctn2, Arl13b, Ift80, Ift20, Ssna1, Evc2, Disp1, Fuz, Rfx4, Bbs7, Ulk3, Gpc2, Hspb11, Rpg…	Serpine2, Gpc3, Ptch1, Sall3, Kif7, Chrd, Tulp3, Hhip, Sufu, Sall1, Rfx4, Ulk3, Traf3ip1, Gpr37l1, Ift122, Glis2, Kctd11, Gpr161, Cd3e, Fgfr3, Gas1, Gli3, Prkaca, Prkacb, Rb1, Wnt7b, Runx2
GO:0006310	DNA recombination	GO:0045910	negative regulation of DNA recombination	225	25	Lig1, Msh2, Mlh1, Rad52, H2afx, Ube2b, Recql, Stat6, Pms2, Tnfsf4, Xrcc5, Brca1, Prkdc, Dmc1, Sycp1, Slx4, Bcl6, Atm, Ifng, Supt6, Stra8, Ezh2, Lig3, Sem1, Rad50, Brca2, Ung, Msh3, Sycp3, Tep1, Wrn, Morf4l1, Rad51ap1, Psmc3ip, Rad51b, Terf2, Kdm1a, Chek1, Rad51d, Nsd2, Hus1, Swap70, Cdc7, Blm, Ccr6, Xrcc4, Lig4, Cdc45, Rpa2, Aicda, Ruvbl2, Msh6, Exo1, Spo11, Nbn, Sirt6, Ercc4, Fbxo18, Icosl, Il27…	Msh2, Mlh1, Bcl6, Lig3, Msh3, Terf2, Blm, Msh6, Fbxo18, Rad18, Foxp3, Zranb3, Ankle1, Thoc1, Pot1b, Parpbp, Klhl15, Ndfip1, Terf2ip, Rtel1, Helb, Polq, Recql5, Fancb, Zscan4c
GO:0005975	carbohydrate metabolic process	GO:0045912	negative regulation of carbohydrate metabolic process	514	45	N/A	Ap2a1, Stat3, Grb10, Sik1, Adra1b, Ier3, Lepr, Adipoq, Prkg1, Gckr, Clk2, Inpp5k, Gck, Cbfa2t3, Ppargc1a, Foxa2, Sirt6, Park2, Plek, Midn, Maea, Pgp, Fam132a, Serpina12, Cox11, Ddit4, Mtch2, C1qtnf3, Pask, Cltc, Tigar, Soga1, Hdac4, Fbp1, Gfpt1, Mst1, Il6, Ins2, Mup1, Myog, Enpp1, Tgfb1, Trp53, Ugt1a1, Actn3
GO:0006887	exocytosis	GO:0045920	negative regulation of exocytosis	299	29	Syt4, Cdk5, Pou5f1, F2rl1, Ap1g1, Llgl1, Rph3a, Cacna1c, Stx3, Nsf, Napb, Napa, Ccr1, Hgs, Cplx2, Cplx1, Adora3, Rest, Tnfaip2, Syt17, Rab10, Rab7, Il4ra, Fer, Rab5a, Txlna, Myo5a, Ptafr, Ccr2, Tsg101, Myo5b, Ppp3cb, Stxbp3, Stxbp1, Stxbp2, Ifng, Myo1f, Abr, D6Wsu163e, Stx2, Sdf4, Ncs1, Stx1a, Snap23, Doc2a, Cacna1a, Ywhaz, Lgals9, Atp6ap1, Exoc4, Nrxn1, Vamp7, P2rx1, Rab11fip5, Doc2b, Vps4b, Prs…	Syt4, Pou5f1, Rest, Rab7, Ccr2, Stxbp3, Abr, Lgals9, Vps4b, Snca, Il13ra2, Rab33b, Cd84, Foxf1, Cbarp, Park2, Rabgef1, Trim9, Cd300a, Il1rapl1, Adra2a, Bcr, Braf, Rap1b, Fmr1, Hmox1, Anxa1, Notch1, Rap1a
GO:0006631	fatty acid metabolic process	GO:0045922	negative regulation of fatty acid metabolic process	349	22	Pla2g1b, Ppard, Cav1, Acsl1, Stat5b, Stat5a, Pdpn, Acod1, Cyp2c29, Acly, Brca1, Gcdh, Cnr1, Lep, Ppara, Akt2, Cyp2a12, Hsd17b4, Sstr4, Myo5a, Etfa, Etfb, Etfdh, Gk, Baat, Adipoq, Cyp2b19, Dld, Pex2, Alox5ap, Srebf1, Cd36, Ndufs6, Rgn, Hpgd, Prkag1, Acaca, Hnf4a, Gpam, Cpt2, Acat3, Irs2, Crat, Faah, Cyp2g1, Ptgis, Degs1, Alox8, Cpt1a, Cpt1b, Acaa2, Pex5, Ucp3, Pla2g4a, Per2, Elovl3, Eif6, Sgpl1, P…	Brca1, Cnr1, Pibf1, Trib3, Plin5, Dgat2, Insig1, Insig2, Sirt4, Sirt1, Acacb, Erlin2, Erlin1, Etfbkmt, Mir214, Wdtc1, Mir199a-2, Acadl, Akt1, Acadvl, Dbi, Ins2
GO:0040007	growth	GO:0045926	negative regulation of growth	1040	238	N/A	Cfl1, Cdk5r1, Cdk5, Ryk, Serpine2, Rack1, Ppard, Wnt11, Tbx5, Gng4, Ddx3x, Rai1, Nog, Cdkn1a, Cdkn1b, Ptprj, Pml, Cdkn2a, Lta, Tnf, Gpc3, Ntn1, Ptch1, Cdkn2d, Cdkn2c, G6pdx, Bcl11a, Nrp1, Tspyl2, Hif1a, Ccr5, Bcl6, Ahsg, Ing4, Sox17, Sema5a, Sema3a, Cav3, Ifng, Plxna3, Apbb1, Cd36, Sqstm1, Myd88, Sfrp2, Ei24, Apbb2, Camp, Hnf4a, Dab2, Fgf13, Nov, Kcnk2, Bmpr2, Pten, Sema3f, Fxn, Hdac2, Alox8, Cyp…
GO:0000278	mitotic cell cycle	GO:0045930	negative regulation of mitotic cell cycle	789	191	N/A	Msh2, Ccng1, Atrx, Pura, Bmp7, Xpc, Cdkn1a, Cdkn1b, Pml, Cdkn2b, Prkdc, Tnf, Ier3, Ptpn3, Miip, Atm, Dlg1, Stil, Gadd45a, Ezh2, Zfp36l2, Zfp36l1, Ptprv, Fzd3, Hnf4a, Atf2, Btg3, Pten, Plk3, Fap, Terf1, Cenpe, Ctdsp2, Plk2, Pkd2, Bub1, Mre11a, Gsg2, Ttk, Angel2, D7Ertd443e, Smad3, Chek1, Hus1, Dgkz, E2f7, Zwint, Fhl1, Slfn1, Prmt2, Rad9a, Blm, Ovol1, Trp63, Rad17, Mbd4, Bub1b, Ppp2r3d, Cradd, Trp7…
GO:0006936	muscle contraction	GO:0045932	negative regulation of muscle contraction	272	29	Snta1, F2r, Slc9a1, Myh11, Cav1, Ednrb, Mybpc3, Bdkrb2, Cacna1c, Dsc2, Ptger4, Tnnt2, Kcnj2, Kcnj5, Adra1a, Adra1b, Npy1r, Atp2a1, Tnni2, Tnni1, Ednra, Ptafr, Vegfb, Srf, Adra1d, Scn2b, Dlg1, Gdnf, Cav3, Rock2, Ndufs6, Slc8a1, Slc8a3, Scn10a, Kcnq1, Prkg1, Npy2r, Stc1, Oxtr, Fgf13, Actn2, Psen2, Myl6, Htr2b, Htr2a, Tnnt3, Cxcr4, Dsp, Taz, Rhoa, P2rx3, P2rx1, Rgs2, Kcnj8, Smad7, Dsg2, Sumo1, Stac,…	Ptger4, Atp2a1, Prkg1, Rgs2, Arg2, Tnnt1, Mrvi1, Kcne3, Dock4, Arhgap42, Gucy1a3, Calcrl, Dbn1, Calca, Zc3h12a, Pde5a, Dock5, Adra2a, Adra2c, Adrb1, Adrb2, Grk2, Atp1a2, Ncf1, Ptgs2, Sod1, Adora1, Adora2b, Kcnma1
GO:0008202	steroid metabolic process	GO:0045939	negative regulation of steroid metabolic process	269	24	Hmgcs2, Fdft1, Star, Fgl1, Sult1a1, Dgkq, Stat5b, Stat5a, Vdr, Gfi1, Fdx1, Pon1, Hsd11b1, Tnfsf4, Apof, Pphc2, Hsd3b5, Rora, Lep, Soat1, Hsd11b2, Fdxr, Tnf, Rorc, Fdps, Rest, Cyp7b1, Lepr, Hsd17b1, Hsd17b4, G6pdx, Cyp51, Cyp7a1, Baat, Mttp, Hsd17b3, Bmpr1b, Pctp, Pex2, Sult2a2, Srebf2, Hmgcs1, Srebf1, Hrh1, Mvk, Ifng, Abcg1, Ebp, Adm, Prkg1, Dab2, Ywhah, Sqle, Sf1, Hsd3b6, Cyp26a1, Fgf15, Hsd17b2…	Gfi1, Rest, Hrh1, Fgf15, Snai2, Cyp27b1, Nr1h4, Dkk3, Insig1, Insig2, Malrd1, Erlin2, Erlin1, Pde8b, Idi2, Apoe, Atp1a1, Bmp2, Bmp5, Nfkb1, Prox1, Snai1, Sod1, Wnt4
GO:0006413	translational initiation	GO:0045947	negative regulation of translational initiation	105	15	Ddx3x, Eif4ebp1, Tnf, Bc1, Rps2, Eif1, Npm1, Eif3b, Eif4a2, Dnajc3, Pcbp2, Eif4ebp2, Eif4g2, Eif2d, Nck1, Impact, Eif2a, Rbm4, Abce1, Eif6, Eif4ebp3, Rps6kb1, Nck2, Eif2b3, Eif4h, Eif2ak3, Uhmk1, Dazl, Ddx3y, Eif2s3y, Eif2s3x, Rpl13a, Abcf1, Eif3m, Eif2ak4, Eif2ak1, Eif2ak2, Eif3g, Eif3i, Larp1, Ncbp1, Eif3f, Eif1ax, Mcts2, Eif4e3, Yae1d1, Eif4e2, Eif2s2, Polr2g, Paip2, Ncbp2, Eif3h, Denr, Eif1b,…	Eif4ebp1, Bc1, Eif4ebp2, Rbm4, Eif4ebp3, Rpl13a, Eif2ak4, Paip2, Tpr, Paip2b, Bank1, Ago2, Eif2s1, Fmr1, Rara
GO:0042267	natural killer cell mediated cytotoxicity	GO:0045953	negative regulation of natural killer cell mediated cytotoxicity	60	17	Ap1g1, Stat5b, Stat5a, Lep, Cebpg, Lag3, Serpinb9, Lyst, Klrb1c, Klrb1b, Pvr, Gfer, Raet1c, Raet1b, Raet1a, Lgals9, Vamp7, Klrk1, H60a, Rasgrp1, Sh2d1a, Coro1a, Ceacam1, Sh2d1b1, Slamf6, Crtam, Raet1d, Rab27a, Cadm1, Il21, Unc13d, Stx11, Rnf19b, Ulbp1, Clec2d, Pik3r6, Havcr2, Klre1, Raet1e, Cd226, Serpinb3a, 9230019H11Rik, Sh2d1b2, H60b, H60c, Gm3898, Crk, H2-M3, H2-T23, Ptpn6, Igf2, Il12a, Il12b…	Serpinb9, Klrb1b, Gfer, Lgals9, Ceacam1, Sh2d1b1, Clec2d, Havcr2, Klre1, Serpinb3a, Sh2d1b2, Crk, H2-T23, Igf2, Tap1, Tap2, Arrb2
GO:0009117	nucleotide metabolic process	GO:0045980	negative regulation of nucleotide metabolic process	566	65	N/A	Entpd1, Stat3, Ier3, Sstr4, Ednra, Npy2r, Lpar1, Rhoa, Galr1, Palm, Galr3, Hpca, Galr2, Cbfa2t3, Parp1, Ppargc1a, Grm7, Grm8, Sirt6, Nucb2, Gabbr1, Dnajc15, Cda, P2ry13, Ddit4, Mlxipl, Mtch2, Egln1, Gpr87, Pid1, Hrh3, Ppif, Akap9, Mtnr1b, Flcn, Tigar, Pde2a, Olfr150, Akap5, Gpr176, Olfr275, Olfr683, Olfr684, Olfr919, Olfr1101, Hdac4, Akap6, Adra2a, Aplp1, Apoc3, Tspo, Crhr2, Drd2, Drd3, Drd4, Edn…
GO:0006939	smooth muscle contraction	GO:0045986	negative regulation of smooth muscle contraction	104	20	F2r, Myh11, Cav1, Ednrb, Bdkrb2, Cacna1c, Ptger4, Adra1a, Adra1b, Npy1r, Ednra, Ptafr, Srf, Adra1d, Dlg1, Gdnf, Rock2, Slc8a1, Prkg1, Npy2r, Oxtr, Htr2b, Htr2a, Rhoa, P2rx3, P2rx1, Rgs2, Cacna1g, Sphk1, Fkbp1b, Mrvi1, Trpv1, Map2k1, Prok2, Pla2g6, Nmu, Mkks, Dock4, Arhgap42, Sulf2, Gper1, Gucy1a3, Calcrl, Smpd3, Bbs2, Myocd, Sulf1, Npnt, Pawr, Calca, Rap1gds1, Tpcn2, Ghsr, Tshz3, Abat, Dock5, P2r…	Ptger4, Prkg1, Rgs2, Mrvi1, Dock4, Arhgap42, Gucy1a3, Calcrl, Calca, Dock5, Adra2a, Adra2c, Adrb1, Adrb2, Ncf1, Ptgs2, Sod1, Adora1, Adora2b, Kcnma1
GO:0009790	embryo development	GO:0045992	negative regulation of embryonic development	1134	28	N/A	Bmp7, Sox17, Mesp1, Sfrp2, Fzd3, Fzd7, Lfng, Lrp6, Dkk1, Tulp3, Sufu, Rps6ka6, Nrarp, Fuz, Nanog, Traf3ip1, Sulf1, Gpr161, Bmp4, Ctnnb1, Col5a1, Col5a2, Gata3, Prkaca, Prkacb, Snai1, Tbx2, Wnt5a
GO:0046323	glucose import	GO:0046325	negative regulation of glucose import	82	19	Slc1a2, Tsc2, Grb10, Lep, Erbb4, Tnf, Pea15a, Akt2, Gpc3, Rab4b, Adipoq, Rtn2, Nfe2l2, Irs2, Fgf15, Rnasel, Tert, Rps6kb1, Hk2, Itln1, Sort1, Pak1, Capn10, Sh2b2, Mapk14, Nr1h4, Esr1, Sirt6, Slc2a8, Fgf21, Crebl2, Repin1, Fam132a, Lmbrd1, Aspscr1, C1qtnf2, Mzb1, Rarres2, Appl1, Slc25a27, C2cd5, Tsc1, Rhoq, Mgea5, Pid1, Upk3b, Prkaa1, Slc2a13, Gsk3a, Slc2a10, Slc2a6, Osbpl8, Sesn2, Ostn, Ffar3, Tu…	Grb10, Lep, Tnf, Pea15a, Sh2b2, Esr1, Sirt6, Lmbrd1, Mzb1, Rhoq, Pid1, Upk3b, Prkaa1, Gsk3a, Ostn, Ace, Myc, Enpp1, Prkca
GO:0007254	JNK cascade	GO:0046329	negative regulation of JNK cascade	186	32	Traf2, F2rl1, Ccr7, Tiam1, Ptger4, Rapgef1, Mdfic, Tgfbr3, Tnf, Ltbr, Ptk2b, Cdc42, Dvl2, Ptpn22, Serpinf2, Irak1, Mdfi, Gadd45b, Gadd45a, Myd88, Traf6, Sfrp2, Gab1, Dvl3, Ripk1, Fzd8, Fzd4, Fzd5, Dab2, Fgf12, Fgf14, Pafah1b1, Axin1, Ephb1, Fgf15, Per1, Tnfsf11, Ercc6, Itch, Traf4, Dnaja1, Zfp622, Tpd52l1, Mapk8ip1, Rasgrp1, Hipk2, Hipk3, Tnfrsf11a, Men1, Trp73, Bcl10, Pak1, Tlr6, Nod1, Rb1cc1, H…	F2rl1, Ptpn22, Sfrp2, Pafah1b1, Per1, Itch, Dnaja1, Mapk8ip1, Hipk3, Men1, Trp73, Hdac3, Ceacam1, Ncor1, Sfrp5, Cdc42se1, Dact1, Gps2, Zmynd11, Dusp19, Dusp3, Aida, Marveld3, Dusp10, Fktn, Serpinb3d, Taok3, Akt1, Sfrp4, Sfrp1, Mecom, Gstp1
GO:0007259	JAK-STAT cascade	GO:0046426	negative regulation of JAK-STAT cascade	184	52	Hmga2, Cdk5r1, Cdk5, Isl1, F2r, Cav1, Il15, Stat5b, Stat5a, Stat3, Stat1, Cish, Ptger4, Hcls1, Il15ra, Lep, Hgs, Osm, Erbb4, Hes1, Hes5, Ptk2b, Hpx, Ctf1, Il6ra, Fer, Ifng, Ifnb1, Ifna9, Ifna7, Ifna6, Ifna5, Ifna4, Ifna2, Ifna1, Stra6, Il18, Hdac1, Dab1, Hnf4a, Ifna11, Ctr9, Chad, Cxcl5, Ifnab, Hdac2, Pkd2, Gfra2, Nlk, Socs2, Socs3, Suz12, Pibf1, Tnfrsf1a, Prmt2, Gp1ba, Ikbkb, Neurod1, Csf2, Csf1…	Hmga2, Cav1, Cish, Hgs, Dab1, Hnf4a, Chad, Socs2, Socs3, Suz12, Pibf1, Gp1ba, Neurod1, Socs1, Sac3d1, Aspn, Socs4, Flrt3, Adipor1, Traf3ip1, Lrrc15, Socs6, Rtn4r, Lrrc19, Lrtm2, Inpp5f, Lrrc4, Socs5, Ggnbp2, Lrrc66, Lrrtm1, Lrrtm3, Lrrtm4, Lrtm1, Lrrc4c, Lrrc3, Nyx, Socs7, Rtn4rl1, Rtn4rl2, Podn, Podnl1, Leprot, Flrt1, Lrrc4b, Flrt2, Bgn, Dcn, Irf1, Nf2, Ptpn2, Ptprd
GO:0007265	Ras protein signal transduction	GO:0046580	negative regulation of Ras protein signal transduction	292	46	F2r, F2rl1, Arhgdib, Vav2, Rsu1, Mcf2l, Arhgef2, Tiam1, Fgd1, Rapgef1, Eps8, Adra1a, Adra1b, Spata13, Tnfaip1, Ksr1, Rab4a, Ntn1, Ednra, Cdc42, Arfgef3, Myo9b, Abi2, Bcl6, Rtkn, Rgl2, Kpnb1, Abr, Gpr18, Rock2, Rock1, Gpr65, Rit1, Rit2, Lpar1, Rasgrf2, Itpkb, Trim28, Dnm2, Rhoa, Kif14, Wasf2, Plk2, Fgf10, Flot1, Celsr1, Iqsec1, Rasa3, Aatk, Myoc, Fgd6, Ulk1, Robo1, Stmn3, Arhgef25, Dgkz, F2rl3, F2…	Rapgef1, Adra1a, Adra1b, Tnfaip1, Bcl6, Rasa3, Myoc, Stmn3, Dgkz, Ppp2cb, Rasal1, Spry2, Spry1, Cul3, Nup62, Dlc1, Rasa4, Dab2ip, Stambp, Arhgap42, Arhgap24, Kctd13, Git1, Rabgef1, Arhgap35, Tnk1, Arhgap44, Arap3, Kank1, Rasa2, Flcn, Mfn2, Scai, Rasal2, Rasal3, Mapkap1, Syngap1, Trim67, Abl2, Fbp1, Itga3, Itgb1, Nf1, Rasa1, Tgfb2, Timp2
GO:0046718	viral entry into host cell	GO:0046597	negative regulation of viral entry into host cell	48	20	Cav1, Trim25, Eps15, Ptx3, Trim21, Cav2, Rad50, Npc1, Mre11a, Hyal2, Vamp8, Trim26, Trim10, Fcnb, Mid2, Axl, Ceacam1, Nbn, Tmprss2, Snx3, Ifitm3, Trim59, Trim62, Zfp639, Ifitm1, Nectin4, Uvrag, Nectin1, Trim8, Ifitm2, Vps16, Trim11, Trim31, Hs3st5, Vps18, Trim38, Trim56, Grk2, Ctsb, Gas6, Gsn, Itgav, Itgb3, Lgals1, P4hb, Nectin2, Trim30a, Apcs	Trim25, Ptx3, Rad50, Mre11a, Trim26, Trim10, Fcnb, Mid2, Nbn, Snx3, Ifitm3, Trim59, Ifitm1, Trim8, Ifitm2, Trim11, Trim31, Trim56, Gsn, Apcs
GO:0035265	organ growth	GO:0046621	negative regulation of organ growth	177	31	Tbx5, Cacna1c, Yap1, Nog, Tgfbr3, Dll1, Lep, Fgf9, Erbb4, Adra1a, Adra1b, Prkar1a, Fdps, Lepr, Ahr, Ube3a, G6pdx, Matn1, Ly6e, Gata6, Cav3, Mesp1, Stra8, Smad2, Smo, Prkg1, Stc1, Kcnk2, Smad1, Pten, S1pr1, Fxn, Hdac2, Arx, Fgf10, Lmx1b, Wisp1, Bcl2l11, Cer1, Cxadr, Tcf7l2, Wwc2, Men1, Map7, Lats1, Zfpm2, Trp73, Mapk11, Bmp10, Bmpr1a, Pak1, Mmp13, Camk2d, Col14a1, Hey2, Spry2, Ddr2, Pin1, Mapk14, …	Tbx5, Nog, G6pdx, Cav3, Kcnk2, Pten, Fxn, Hdac2, Cxadr, Tcf7l2, Wwc2, Men1, Trp73, Mapk11, Pak1, Foxp1, Ankrd26, Pi16, Ctdp1, Sav1, Stk3, Stk4, Gsk3a, Wwc1, Mir1a-2, Cga, Ptk2, Gja1, Slc6a4, Rbp4, Tgfbr2
GO:0008286	insulin receptor signaling pathway	GO:0046627	negative regulation of insulin receptor signaling pathway	98	36	Tsc2, Ptprf, Cish, Grb10, Eif4ebp1, Rela, Lep, Akt2, Fer, Gpld1, Ahsg, Cav2, Srebf1, Bcar1, Eif4ebp2, Pik3r3, Irs2, Pik3r2, Rbm4, Kl, Irs3, Inpp5k, Socs2, Socs3, Smarcc1, Zfp106, Rps6kb1, Inppl1, Irs4, Ogt, Stxbp4, Pdk2, Sh2b2, Foxc2, Pdk4, Nr1h4, Socs1, Grb14, Nucb2, Slc2a8, Foxo1, Foxo4, Baiap2l1, Fam132a, Serpina12, Lmbrd1, Ankrd26, Adipor1, Appl1, C2cd5, Sesn3, Tsc1, Rhoq, Phip, Nucks1, Sirt1…	Tsc2, Ptprf, Cish, Grb10, Rela, Ahsg, Inpp5k, Socs2, Socs3, Rps6kb1, Inppl1, Socs1, Grb14, Nucb2, Lmbrd1, Ankrd26, Tsc1, Pid1, Kank1, Gsk3a, Ncoa5, Gpr21, Mir143, Trim72, Mstn, Il1b, Enpp1, Prkca, Prkcb, Prkcd, Prkcq, Prkcz, Ptpn2, Ptpre, Ybx1, Irs1
GO:0046631	alpha-beta T cell activation	GO:0046636	negative regulation of alpha-beta T cell activation	136	28	Cd80, Zbtb7b, Txk, Ccr7, Il15, Stat6, Stat3, H2-Ab1, Zbtb16, Relb, Ptger4, Tnfsf4, Xcl1, Rora, Rorc, Hsph1, Satb1, Il4ra, Il18r1, Ccr2, Ptpn22, Bcl6, Sema4a, Ifng, Cd1d1, Fut7, Ap3d1, Gpr18, Il18, Hfe, Itpkb, Cd244, Lgals9, Rhoa, Irf4, Bmx, Eomes, Itch, Cd83, Blm, Ccl20, Ccr6, Ap3b1, Loxl3, Pla2g2d, Ikzf1, Ccl19, Gadd45g, Ceacam1, Ncor1, Slamf6, Batf, Otud5, Clec4f, Foxp3, Ripk2, Stoml2, Foxp1, N…	Tnfsf4, Xcl1, Il4ra, Bcl6, Hfe, Lgals9, Itch, Loxl3, Foxp3, Vsir, Cblb, Socs5, Cd300a, Btla, Tnfsf18, Tnfrsf14, Rc3h1, Cd44, Gli3, Hlx, Ihh, Il4, Irf1, Anxa1, Shh, Zfp35, Adora2a, Jak3
GO:0046632	alpha-beta T cell differentiation	GO:0046639	negative regulation of alpha-beta T cell differentiation	101	17	Zbtb7b, Txk, Ccr7, Stat6, Stat3, Zbtb16, Relb, Ptger4, Tnfsf4, Rora, Rorc, Satb1, Il4ra, Il18r1, Ccr2, Bcl6, Sema4a, Ifng, Cd1d1, Fut7, Ap3d1, Gpr18, Il18, Itpkb, Rhoa, Irf4, Bmx, Eomes, Cd83, Blm, Ccl20, Ccr6, Ap3b1, Loxl3, Pla2g2d, Ikzf1, Ccl19, Gadd45g, Ncor1, Slamf6, Batf, Otud5, Foxp3, Ripk2, Foxp1, Nkap, Ankle1, Psmb11, Sash3, Nckap1l, Rsad2, Bcl11b, Il23a, Il27, Socs5, Gpr183, Rc3h2, Nlrp3…	Tnfsf4, Il4ra, Bcl6, Loxl3, Foxp3, Socs5, Tnfsf18, Rc3h1, Gli3, Hlx, Ihh, Il4, Irf1, Anxa1, Shh, Zfp35, Jak3
GO:0030073	insulin secretion	GO:0046676	negative regulation of insulin secretion	204	51	Isl1, Ppard, Ptprn, Pdx1, Mtnr1a, Cacna1c, Tiam1, Bmp8a, Cnr1, Lep, Tfap2b, Nnat, Cplx1, Tnf, Rest, Lepr, Myo5a, Slc16a1, Cacna1e, Rfx3, Gpld1, Slc18a2, Hif1a, Ppp3cb, Ppp3ca, Stxbp3, Ptprn2, Efna5, Cd38, Kcnj11, Gip, Srebf1, Ifng, Pfkfb2, Ptprv, Smad2, Kcnq1, Hdac1, Pde1c, Hnf4a, Nov, Irs2, Ucp2, Bad, Arntl, Nrxn1, Kif5b, Cpt1a, Rab11fip5, Doc2b, Myt1, Rbm4, Per2, Ildr2, Oit1, Gpr27, Tcf7l2, Bir…	Mtnr1a, Bmp8a, Rest, Ppp3ca, Kcnj11, Srebf1, Ptprv, Kcnq1, Hdac1, Pde1c, Nov, Ucp2, Oit1, Pde3b, Fkbp1b, Uts2, Map4k4, Vsnl1, Sytl4, Abcc8, Park2, Pim3, Midn, Npff, Psmd9, Jagn1, Eny2, Rptor, Sirt4, Ndufaf2, Ghrl, Mtnr1b, Ghsr, Stxbp5l, Pde8b, Acvr1c, Adra2a, Sfrp1, Crhr2, Drd2, Hadh, Hmgcr, Inhbb, Kcnb1, Mup1, Nos1, Pfkl, Ptger3, Irs1, Ptpn11, Pde4c
GO:0006913	nucleocytoplasmic transport	GO:0046823	negative regulation of nucleocytoplasmic transport	401	69	Cfl1, Cdk5, F2r, Ppm1b, Dag1, Pou5f1, Slc9a1, Ptpn14, Phb2, Tsc2, Six3, Six2, Rab18, Stat3, Rangap1, Vhl, Kpna1, Kpna2, Brca1, Cdkn1a, Hcls1, Rasl2-9, Mdfic, Pml, Lep, Fgf9, Akap1, Cdkn2a, Nfkbia, Pkia, Nfkbib, Erbb4, Atxn1, Tnf, Ier3, Hnrnpa2b1, Hes1, Ppp1cc, Nup88, Ddx5, Rpsa, Il18r1, Hspa8, Mybbp1a, Npm1, Eif5a, Cherp, Fam89b, Zic1, Ppp3cb, Ppp3ca, Ptpn22, Ppp3r1, Bcl6, Lsg1, Kpnb1, Sema5a, If…	Cdk5, Ppm1b, Rangap1, Mdfic, Akap1, Nfkbia, Pkia, Nfkbib, Fam89b, Cd36, Ei24, Emd, Angpt1, Hnf4a, Nov, Faf1, Snai2, Pkd2, Fzd1, Axin2, Ppp2ca, Bard1, Dyrk2, Tacc3, Pkig, Hdac3, Trip6, Sufu, Apc2, Mapk7, Slc9a3r1, Tnfsf14, Keap1, Psmd10, Ccdc22, Sfrp5, Gsk3b, Pbld1, Dab2ip, Wwtr1, Uaca, Cyld, Tpr, Tbc1d10c, Chp1, Mtor, Litaf, C1qtnf3, Park7, Fbxw11, Nup153, Zc3h12a, Pde2a, Nlrp3, Nlrp12, Dact3, Pa…
GO:0046849	bone remodeling	GO:0046851	negative regulation of bone remodeling	89	17	Calcr, Efna2, Vegfa, Ptger4, Mitf, Lep, Ptk2b, Lepr, Rab7, Ahsg, Ctss, Inpp5d, Cd38, Ctsk, Adam8, Traf6, Tnfrsf11b, Atp6ap1, S1pr1, Tnfsf11, Ltbp3, Lrp5, Lrp6, Tpp1, Csf1r, P2rx7, Grem1, Slc34a1, Ceacam1, Ncdn, Cartpt, Pdk4, Nox4, Syt7, Lgr4, Cthrc1, Ubash3b, Spp2, Dcstamp, Cldn18, Hamp, Wnt16, Suco, Tmem64, Lrrk1, Inpp4b, Fcgr4, Rassf2, Ppargc1b, Gpr55, Il20ra, Siglec15, Acp5, Adrb2, Car2, Ctnnb…	Vegfa, Inpp5d, Cd38, Tnfrsf11b, P2rx7, Grem1, Ceacam1, Cartpt, Ubash3b, Cldn18, Hamp, Csk, Cyp19a1, Sfrp1, Fshr, Iapp, Il6
GO:0046879	hormone secretion	GO:0046888	negative regulation of hormone secretion	330	89	Hmga2, Isl1, Ppard, Ptprn, Acvr2a, Pdx1, Mtnr1a, Cacna1c, Aqp1, Tiam1, Ptger4, Bmp8a, Cnr1, Lep, Tfap2b, Nnat, Cplx1, Osm, Tnf, Adora3, Rest, Npy1r, Lepr, P2ry1, Adcyap1, Myo5a, Anxa5, Slc16a1, Cacna1e, Rfx3, Gpld1, Ly6e, Adipoq, Slc18a2, Hif1a, Ppp3cb, Ppp3ca, Stxbp3, Ptprn2, Efna5, Cd38, Kcnj11, Gip, Srebf1, Il11, Ifng, Pfkfb2, Ptprv, Smad2, Adm, Kcnq1, Hdac1, Pde1c, Fzd4, Hnf4a, Dab2, Nov, Hfe…	Mtnr1a, Bmp8a, Lep, Osm, Rest, Npy1r, Anxa5, Adipoq, Ppp3ca, Kcnj11, Srebf1, Il11, Ptprv, Kcnq1, Hdac1, Pde1c, Nov, Ucp2, Rab11fip5, Oit1, Cry1, Gck, Cry2, Ucn, Pde3b, Fkbp1b, Uts2, Map4k4, Vsnl1, Cartpt, Sytl4, Abcc8, Park2, Pim3, Nucb2, Gabbr1, Midn, Fgf23, Npff, Psmd9, Jagn1, Nmb, Eny2, Rptor, Sirt4, Ndufaf2, Rab11fip1, Npvf, Ghrl, Sirt1, Ucn2, Mtnr1b, Ghsr, Stxbp5l, Pde8b, Rab11fip3, Madd, Ac…
GO:0000398	mRNA splicing, via spliceosome	GO:0048025	negative regulation of mRNA splicing, via spliceosome	221	24	Sfswap, Zrsr2, Nova1, Prpf39, Snrpb2, Hnrnpl, Hnrnpa2b1, Hnrnpa1, Srsf9, Sf3a2, Ddx5, Hspa8, Tra2b, Npm1, Prpf19, Rbfox3, Srpk1, Hmx2, Zfp64, Usp39, Hnrnpc, Tia1, Snrpc, Sf1, Wbp4, Sf3b4, Clns1a, Dhx15, Rbm4, C1qbp, Srpk2, Aqr, Sf3b3, Dhx8, Sart1, Khdrbs3, Strap, Dyrk1a, Magoh, Srsf10, Rbpms, Celf2, Celf1, Rbmx, Rbmxl1, Txnl4a, Prmt5, Lsm4, Snrpa, Nono, Plrg1, Sart3, Srrm1, Ddx20, Jmjd6, Pqbp1, P…	Sfswap, Hnrnpl, Hnrnpa2b1, Srsf9, Tra2b, Npm1, C1qbp, Dyrk1a, Srsf10, Rbmxl1, Pcbp4, Srsf4, Acin1, Srsf6, Rbm42, Ptbp3, Srsf7, Celf4, Akr1c6, Rbm10, Ptbp1, Rnps1, U2af2, Hnrnpk
GO:0048144	fibroblast proliferation	GO:0048147	negative regulation of fibroblast proliferation	104	34	E2f1, Tsc2, Fosl2, Aqp1, Cdkn1a, Fbrs, Pml, Prkdc, Lta, Ednra, Pex2, Ereg, Ifng, Ccna2, Emd, Fgf10, Tgif1, Rps3a1, Cdk6, Dach1, Sphk1, Xrcc4, Lig4, Ndufs4, Cdc6, Ddr2, Uts2, Nbn, Esr1, Sirt6, Pdgfc, Fntb, Nupr1, Rnaseh2b, Med31, Ctc1, Dab2ip, Trim32, Pdgfd, Fndc3b, Med25, Sp2, Trp53inp1, Pmaip1, Morc3, Ifi30, Fbxo4, Pawr, Uts2r, Cdc73, B4galt7, Cd300a, Kmt2c, Wapl, Zmiz1, C1ql4, Mir744, Parp10, M…	Tsc2, Lta, Pex2, Ifng, Emd, Dach1, Nupr1, Med31, Dab2ip, Trim32, Med25, Trp53inp1, Pmaip1, Morc3, Ifi30, Fbxo4, Pawr, Cdc73, B4galt7, Cd300a, C1ql4, Parp10, Agtr2, Sfrp1, Fth1, Gstp1, Mmp9, Myc, Nf1, Pparg, Ski, Sod2, Trp53, Bax
GO:0007610	behavior	GO:0048521	negative regulation of behavior	681	25	N/A	Ptger4, Lepr, Npy2r, Esr2, Trpc2, Ucn, Ceacam2, Retn, Ghrl, Dbn1, Napepld, Arrdc3, Npsr1, Esp22, Ada, Crhr1, Crhr2, Drd2, Ins2, Ptger3, Trh, Adora1, Mc4r, Drd1, Htr7
GO:0016032	viral process	GO:0048525	negative regulation of viral process	420	99	Cfl1, Cd86, Ppm1b, Dag1, F2rl1, Pou2f3, Cav1, Trim25, Klra8, Il15, Tarbp2, Stat2, Stat1, Ddx3x, Tfap4, Apobec1, Tnfsf4, Il12rb1, Eps15, Xcl1, Mdfic, Ptx3, Pml, Tnf, Rest, Ddx6, Ddx5, Rab7, Rad23a, Hspa8, Rab5a, Hcfc1, Eif3b, Ppih, Tsg101, Trim21, Srpk1, Sin3a, Ptpn22, Ccr5, Ube2i, Lyst, Cav2, Ifngr2, Ifngr1, Ifng, Ifnb1, Ifnar1, Ifna9, Ifna6, Ifna4, Ifna2, Ifna1, Exosc5, Rock2, Myd88, Traf3, Hdac…	Ppm1b, Pou2f3, Trim25, Tarbp2, Stat1, Tfap4, Ptx3, Pml, Tnf, Rest, Trim21, Srpk1, Ifnb1, Hdac1, Pcbp2, Trim28, Rad50, Slpi, Ufd1, Rnasel, Mre11a, C1qbp, Inpp5k, Srpk2, Itch, Ccnk, Trim26, Trim10, Ilf3, Fcnb, Mid2, Ceacam1, Nbn, Eif2ak4, Eif2ak2, Vapa, Park2, Isg15, Irf3, Snx3, Adar, Ifitm3, Trim13, Chmp3, Trim35, Riok3, Trim59, Trim62, Zfp639, Fam111a, Mul1, Ifitm1, Trim15, Bst2, Trim32, Traf3ip1…
GO:0007517	muscle organ development	GO:0048635	negative regulation of muscle organ development	387	64	Cfl2, Cdk5, Isl1, Pou4f1, Tbx5, Cav1, Six1, Mybpc3, Scx, Scn8a, Meox2, Nfatc3, Xk, Hand1, Nog, Tnnt2, Tgfbr3, Dll1, Tcf15, Fgf9, Erbb4, Smyd1, Fxr1, Lbx1, Gpx1, Fdps, Gpcpd1, Ddx5, Tnni1, Efnb2, Lama5, G6pdx, Six4, Naca, Skil, Hivep3, Ly6e, Sin3b, Ppp3ca, Pitx1, Capn3, Gata6, Sox17, Cav3, Cav2, Stra6, Wnt10b, Smo, Emd, Alx4, Btg2, Angpt1, Fzd7, Mnx1, Myl6, Pitx2, Kcnk2, Atf3, Zfpm1, Col19a1, Pten…	Tbx5, Nog, G6pdx, Six4, Capn3, Cav3, Fzd7, Kcnk2, Pten, Hdac2, Frs2, Tsc22d3, Cxadr, Lrp6, Dkk1, Hdac5, Trp73, Mapk11, Pak1, Hdac3, Tll2, Usp2, Sfmbt1, Hdac7, Foxp1, Luc7l, Usp19, Pi16, Ctdp1, Sav1, Sirt2, Hdac9, Myocd, Ybx3, Gsk3a, Mir1a-2, Mir669a-3, Mir669a-1, Mir669a-2, Mir669a-4, Mir669a-5, Mir669a-6, Mir669a-7, Mir669a-8, Mir669a-9, Mir669a-10, Bdnf, Bmp2, Bmp4, Smad4, Fgf3, Mstn, Gja1, Il6…
GO:0048589	developmental growth	GO:0048640	negative regulation of developmental growth	689	93	N/A	Cfl1, Cdk5r1, Cdk5, Ryk, Tbx5, Rai1, Nog, Ntn1, Ptch1, G6pdx, Bcl11a, Nrp1, Ccr5, Sema5a, Sema3a, Cav3, Plxna3, Sfrp2, Fgf13, Kcnk2, Pten, Sema3f, Fxn, Hdac2, Aatk, Cxadr, Socs2, Tcf7l2, Wwc2, Ulk1, Atxn2, Slit1, Slit2, Ifrd1, Stc2, Men1, Lgmn, Trp73, Mapk11, Pak1, Sema4f, Tll2, Ulk2, Sfrp5, Foxp1, Rtn4, Draxin, Ankrd26, Pi16, Actr3, Rnf6, Ctdp1, Sav1, Stk3, Stk4, Alms1, Bbs2, Nkd1, Rtn4r, Spg20,…
GO:0007519	skeletal muscle tissue development	GO:0048642	negative regulation of skeletal muscle tissue development	186	24	Cfl2, Cdk5, Cav1, Six1, Scx, Meox2, Nfatc3, Xk, Dll1, Smyd1, Gpx1, Gpcpd1, Ddx5, Six4, Naca, Skil, Hivep3, Sin3b, Ppp3ca, Pitx1, Capn3, Sox17, Cav2, Wnt10b, Smo, Emd, Btg2, Myl6, Pitx2, Atf3, Col19a1, Taz, Rhoa, Arntl, Ankrd1, Mtm1, Flot1, Plagl1, Phox2b, Gpc1, Tsc22d3, Shox2, Eomes, Tcf21, Tcf7l2, Meg3, Rps6kb1, Ep300, Vax1, Cited2, Dkk1, Cops2, Hdac5, Msc, Cflar, Klf5, Hmg20b, Bves, Tll2, Kel, …	Six4, Capn3, Tsc22d3, Dkk1, Tll2, Usp2, Usp19, Myocd, Ybx3, Mir669a-3, Mir669a-1, Mir669a-2, Mir669a-4, Mir669a-5, Mir669a-6, Mir669a-7, Mir669a-8, Mir669a-9, Mir669a-10, Mstn, Nras, S100b, Tgfb1, Twist1
GO:0048659	smooth muscle cell proliferation	GO:0048662	negative regulation of smooth muscle cell proliferation	146	44	Ppard, Cav1, Il15, Stat5b, Stat1, Vegfa, Nqo2, Xrcc5, Cdkn1b, Prkdc, Tnf, Hes5, Cnn1, Il6ra, Ednra, Rab5a, Ptafr, Mnat1, Adipoq, Hif1a, Vipr2, Serpinf2, Irak1, Ereg, Ifng, Il18, Myd88, Traf6, Npy5r, Hpgd, Ralbp1, Nov, Esr2, Sf1, S1pr1, Cx3cl1, C3ar1, Ilk, Tnfaip3, Wisp1, Pde1a, Tert, Tcf7l2, Rps6kb1, Zfp143, Cyba, Orc1, Bmpr1a, Pak1, Camk2d, Klf4, Ppargc1a, Aif1, Map3k5, Skp2, Nr4a3, Esr1, Ndrg2,…	Ppard, Cav1, Il15, Cdkn1b, Cnn1, Adipoq, Vipr2, Ifng, Ralbp1, Esr2, Sf1, Ilk, Tnfaip3, Klf4, Ppargc1a, Aif1, Esr1, Ndrg2, Ctnnbip1, Ace2, Gper1, Myocd, Ndrg4, Mfn2, Trib1, Ang, Apod, Comt, Hmox1, Igfbp3, Igfbp5, Il10, Il12a, Il12b, Nos3, Nppb, Npr1, Npr3, Pik3r1, Pparg, Tgfb3, Trp53, Vip, Ptgir
GO:0048708	astrocyte differentiation	GO:0048712	negative regulation of astrocyte differentiation	72	17	Hmga2, Serpine2, Pou3f2, Stat3, Nog, Cntn2, Dll1, Hes1, Hes5, Prpf19, Gcm1, Smo, Bin1, Dab1, Dll3, Nr2e1, Mbd1, S100a9, Lamc3, Mapk1, Mapk3, Map2k1, Ror1, Ror2, Plpp3, Tspan2, Actr3, Gpr37l1, Clcf1, Atf5, Eif2b5, Kdm4a, Abl1, Abl2, Agt, Bmp2, S100a8, F2, Cntf, Ager, Egfr, Fgfr3, Gfap, Id2, Il1b, Il6st, Kras, Lif, Tlr4, Mag, Mt3, Nf1, Nfix, Nkx2-2, Mycn, Notch1, Ntrk3, Pax6, Plp1, Epha4, Shh, Sox6…	Hmga2, Nog, Hes5, Dab1, Dll3, Nr2e1, Mbd1, Gpr37l1, Atf5, Kdm4a, F2, Fgfr3, Nf1, Mycn, Ntrk3, Id4, Mecp2
GO:0046651	lymphocyte proliferation	GO:0050672	negative regulation of lymphocyte proliferation	293	73	Cd86, Cd79a, Cd80, Nfatc2, Efnb1, Lmo1, Ccr7, Il15, Stat5b, Stat5a, H2-Ab1, Btn1a1, Cxcl12, Cd6, Tnfsf4, Tnfrsf4, Cdkn1a, Il12rb1, Xcl1, Lep, Cdkn2a, Hes1, Prkar1a, Ahr, Satb1, Ccr2, Hells, Ptpn22, Bcl6, Atm, Dlg1, Inpp5d, Cd38, Ifng, Ifnb1, Ifna9, Ifna7, Ifna6, Ifna5, Ifna4, Ifna2, Ifna1, Cd1d1, Casp3, Il18, Myd88, Pkn1, Traf6, Gpam, Ifna11, Cd244, Fadd, Irs2, Impdh2, Slc4a1, Prdx2, Lgals9, Sftp…	H2-Ab1, Btn1a1, Xcl1, Cdkn2a, Prkar1a, Atm, Dlg1, Inpp5d, Casp3, Pkn1, Lgals9, Sftpd, Itch, Slfn1, Pla2g2d, Mad1l1, Ceacam1, Foxj1, Sdc4, Pla2g2f, Tnfrsf13b, Foxp3, Peli1, Vsir, Clec4g, Cd274, Ndfip1, Pdcd1lg2, March7, Gpnmb, Glmn, Il20rb, Cblb, Pawr, Tnfrsf21, Havcr2, Cd276, D930015E06Rik, Cd300a, Pde5a, Btla, Tnfrsf14, Vsig4, Rc3h1, Zc3h12d, Btn2a2, Bmp4, Btk, Cd24a, Cd44, Cebpb, Ctla4, Lrrc32,…
GO:0050673	epithelial cell proliferation	GO:0050680	negative regulation of epithelial cell proliferation	383	131	Hmga2, Ppard, Fabp7, Dlx5, Dlx6, Phb2, Tsc2, Runx3, Ptprm, Cav1, Ednrb, Ptprn, Aimp1, Six1, Acvr2a, Foxn1, Scg2, Stat6, Stat5a, Ecm1, Stat1, Vdr, Vegfa, Tcf19, Nfib, Vhl, Yap1, Ptprk, Cxcl12, Ccl11, Nog, Rps6ka1, Cdkn1b, Ccr3, Tgfbr3, Lep, Twist2, Fgf9, Cdkn2b, Cdkn2a, Erbb4, Tnf, Hes1, Hes5, Gpx1, Gpc3, Cyp7b1, Pgf, Efnb2, Ptch1, Ednra, Tfap2c, Six4, Mki67, Npm1, Vegfb, Cdc42, Dlg1, Tinf2, Pex2,…	Ppard, Phb2, Tsc2, Runx3, Ptprm, Cav1, Aimp1, Stat1, Vdr, Nfib, Ptprk, Cdkn1b, Tgfbr3, Cdkn2b, Cdkn2a, Tnf, Gpc3, Efnb2, Ptch1, Npm1, Dlg1, Tinf2, Pex2, Cav2, Rgn, Wnt10b, Sfrp2, Serpinf1, Dab2, Brca2, Rap1gap, Atf2, Esr2, Rida, Pten, Snai2, Med1, Lims1, Atpif1, Hpn, Suz12, Nkx2-9, Robo1, Cdk6, Cxcr3, Lrp6, Cask, Men1, Gdf2, Strap, Klf9, Acvrl1, Cnmd, Stk11, Synj2bp, Ceacam1, Nr2f2, Dll4, Sfn, Cp…
GO:0006397	mRNA processing	GO:0050686	negative regulation of mRNA processing	417	32	Sfswap, Nelfe, Zrsr2, Apobec1, Nova1, Prpf39, Snrpb2, Hnrnpl, Hnrnpa2b1, Hnrnpa1, Srsf9, Sf3a2, Ddx5, Hspa8, Tra2b, Npm1, Prpf19, Rbfox3, Grsf1, Srpk1, Hmx2, Zfp64, Supt4a, Usp39, Supt6, Hnrnpc, Dgcr14, Tia1, Zfp36l1, Slbp, Cpeb1, Smn1, Papola, Ctr9, Noct, Snrpc, Sf1, Wbp4, Sf3b4, Prpf4b, Clns1a, Rnasel, Cdk12, Dhx15, Pnn, Rbm4, C1qbp, Srpk2, Aff2, Supt5, Aqr, Cpsf4l, Sf3b3, Dhx8, Sart1, Khdrbs3,…	Sfswap, Nelfe, Hnrnpl, Hnrnpa2b1, Srsf9, Tra2b, Npm1, Ctr9, C1qbp, Supt5, Ccnt1, Cdk9, Dyrk1a, Srsf10, Rbmxl1, Pcbp4, Srsf4, Acin1, Srsf6, Rbm42, Ptbp3, Rnf20, Srsf7, Celf4, Akr1c6, Rnf40, Rbm10, Ptbp1, Rnps1, U2af2, Tmbim6, Hnrnpk
GO:0051607	defense response to virus	GO:0050687	negative regulation of defense response to virus	175	20	Cd86, Ppm1b, F2rl1, Trim25, Il15, Tarbp2, Stat2, Apobec1, Il12rb1, Pml, Sin3a, Ptpn22, Lyst, Ifngr2, Ifngr1, Ifng, Ifnb1, Ifnar1, Ifna9, Ifna6, Ifna4, Ifna2, Ifna1, Exosc5, Traf3, Pcbp2, Gpam, Ifna11, Fadd, Bnip3, Ufd1, Il10rb, Ifnar2, Rnasel, Kcnj8, Crcp, Ifit3, C1qbp, Hyal2, Cxadr, Itch, Bnip3l, Ncr1, Ilf3, Rnf216, Oasl2, Polr3e, Serinc3, Tspan32, Irf5, Abcf3, Cxcl9, Cxcl10, Abcc9, Eif2ak4, Eif…	Ppm1b, Tarbp2, Pcbp2, Ufd1, C1qbp, Itch, Irf3, Riok3, Mul1, Traf3ip1, Sec14l1, Tspan6, Htra1, Dhx58, Mill2, Tkfc, Nlrx1, Nploc4, Trim38, Il2ra
GO:0009306	protein secretion	GO:0050709	negative regulation of protein secretion	503	126	N/A	Syt4, F2r, F2rl1, Mtnr1a, Btn1a1, Ptger4, Rhbdf1, Tnfsf4, Tnfrsf4, Bmp8a, Pml, Tnf, Rest, Anxa5, Ppp3ca, Ptpn22, Kcnj11, Srebf1, Ptprv, Kcnq1, Hdac1, Pde1c, Angpt1, Nov, Ucp2, Lgals9, Cx3cl1, Neo1, Rab11fip5, Tnfrsf9, Oit1, Cidea, Pde3b, Fkbp1b, Cd84, Parp1, Uts2, Map4k4, Vsnl1, Slamf1, Sytl4, Sergef, Nr1h3, Nr1h4, Abcc8, Park2, Pim3, Il1f5, Syt11, Otud5, Midn, Foxp3, Lgr4, Npff, Rgcc, Psmd9, Erp…
GO:0050663	cytokine secretion	GO:0050710	negative regulation of cytokine secretion	182	50	F2r, F2rl1, Ccr7, Btn1a1, Ptger4, Tnfsf4, Tnfrsf4, Pml, Lep, Tnf, Rorc, Il1rap, Il4ra, Ptpn22, Ccr5, Il17a, Il17ra, Ifng, Ifnar1, Casp4, Cd36, Angpt1, Gpam, Cd244, Htr2b, Lgals9, S100a13, Ephb6, Cx3cl1, Alox8, Tnfrsf9, Hyal2, Cidea, Atg5, Rasgrp1, Lcp2, Cd84, Mapk11, Csf1r, P2rx7, Parp1, Chil1, Fcnb, Tlr1, Tlr6, Clec5a, Tlr2, Ccl19, Mapk14, Psg18, Slamf1, Nr1h4, Abcc8, Socs1, Il17rb, Tlr5, Irf3, …	F2rl1, Btn1a1, Ptger4, Tnfsf4, Tnfrsf4, Pml, Tnf, Ptpn22, Angpt1, Lgals9, Cx3cl1, Tnfrsf9, Cidea, Cd84, Parp1, Slamf1, Nr1h4, Il1f5, Syt11, Otud5, Foxp3, Lgr4, Rgcc, Ubr5, Rabgef1, C1qtnf3, Ffar4, Tnfrsf21, Zc3h12a, C5ar2, Bank1, Nlrp3, Nlrp12, Ssc5d, Btn2a2, Anxa4, Apoa1, Apoa2, Cd34, Lrrc32, Fbln1, Fn1, Gas6, Il10, Il1r2, Il6, Anxa1, Srgn, Trim27, Ezr
GO:0006954	inflammatory response	GO:0050728	negative regulation of inflammatory response	600	117	N/A	Isl1, Ppard, Pla2g5, Acod1, Tyro3, Ptger4, Cnr2, Rora, Ppara, Ier3, Gpx1, Adcyap1, Gpx2, Adipoq, Mvk, Abr, Serpinf1, Npy5r, Nov, Lgals9, Ptgis, Psmb4, Tnfaip6, Tnfaip3, Smad3, Socs3, D1Ertd622e, Pbk, Tff2, Tnfrsf1b, Tnfrsf1a, Slit2, Rps19, Cx3cr1, Fem1a, Pglyrp1, Psma1, Foxf1, Aoah, Nr1h3, Nr1h4, Il22, Mefv, Foxp3, Sharpin, Cuedc2, Fam132a, Wfdc1, Chid1, Smpdl3b, Tnfaip8l2, Uaca, Slamf8, Gper1, C…
GO:0018108	peptidyl-tyrosine phosphorylation	GO:0050732	negative regulation of peptidyl-tyrosine phosphorylation	294	47	Cd80, Isl1, F2r, Srms, Cav1, Dgkq, Txk, Il15, Reln, Stat5a, Wee1, Vegfa, Efna1, Arhgef2, Frk, Musk, Sla, Ptger4, Hcls1, Il12rb1, Lep, Osm, Erbb4, Hes1, Hes5, Ptk2b, Abi1, Hsph1, Ctnnd1, Hpx, Ctf1, Il6ra, Bst1, Fer, Cntn1, Vegfb, Spink1, Nrp1, Dvl2, Adipoq, Abi2, Melk, Ptpn22, Epha1, Clk1, Efna5, Ereg, Cav2, Il11, Ifng, Ifnar1, Cd36, Il18, Sfrp2, Hdac1, Pxn, Angpt1, Vegfc, Hnf4a, Sema4d, Psen2, Ht…	Cav1, Spink1, Il18, Sfrp2, Hnf4a, Sema4d, Psen2, Hyal2, Socs3, Psen1, Suz12, Pibf1, Sh3bp5, Sh2d1b1, Socs1, Gprc5a, Socs4, Samsn1, Fam72a, Traf3ip1, Errfi1, Mvp, Cblc, Sh3bp5l, Srcin1, Inpp5f, Lrrk1, Cblb, Socs5, Ggnbp2, Cd300a, Zgpat, Zfyve28, Cbl, Sfrp1, Ptpn6, Igf1, Irf1, Nf2, Ntf3, Pecam1, Prkcd, Prkcz, Ptpn2, Ptprc, Dmtn, Ptk6
GO:0006909	phagocytosis	GO:0050765	negative regulation of phagocytosis	289	18	Rack1, F2rl1, Mfge8, Rab20, Ccr7, Clcn3, Cebpe, Tyro3, Myo7a, Rapgef1, Rab34, Ptx3, Lep, Tnf, Lepr, Rab7, Cnn2, Hspa8, Rab5a, Ccr2, Adipoq, Ahsg, Myh9, Abr, Cd36, Sirpa, Rap1gap, Icam5, Sftpd, Sftpa1, Dnm2, Tulp1, Pros1, Pten, Vamp7, Lbp, Anxa3, Pik3ca, Atg5, Pip5k1c, Cdc7, Marco, Cyba, P2rx7, Fcnb, Aif1, Slc11a1, Coro1a, Coro1c, Axl, Slamf1, Abca7, Nr1h3, Eif2ak1, Srpx, Jmjd6, Syt7, Syt11, Snx3,…	Rack1, Cnn2, Adipoq, Sftpd, Pten, Atg5, Syt11, Snx3, Atg3, Atg7, Siglece, Cd300lf, Cd300a, Csk, Prtn3, Fcgr2b, Hmgb1, Tgfb1
GO:0022008	neurogenesis	GO:0050768	negative regulation of neurogenesis	1602	287	N/A	Syt4, Hmga2, Cdk5r1, Cdk5, Ryk, Isl1, Pou4f2, Tbx6, Tsc2, Cav1, Ednrb, Six3, Stat3, Gfi1, Efna1, Arhgef2, Bmp7, Nog, Cntn2, Il15ra, Dll1, Meis1, Cdkn2b, Sez6, Erbb4, Hes1, Lbx1, Hes5, Rest, Ddx6, Ntn1, Adcyap1, Cit, Spock1, Bcl11a, Nrp1, Prpf19, Rufy3, Ppp3ca, Ccr5, Sema5a, Sema3a, Plxna3, Apbb1, Crmp1, Prkcsh, Rit2, Lpar1, Dab1, Isl2, Dab2, Fgf13, Ywhah, Rap1gap, Pafah1b1, Trpc6, Trpc5, Jag1, Cn…
GO:0007409	axonogenesis	GO:0050771	negative regulation of axonogenesis	424	47	Cdk5r1, Cdk5, Ryk, Lhx4, Isl1, Dag1, Pou3f2, Dlx5, Pou4f3, Pou4f2, Tsc2, Runx3, Lhx3, Llgl1, Ptprm, Efnb1, Reln, Uchl1, Vegfa, Nfib, Efna1, Bmp7, Tiam1, Cxcl12, Xk, Nog, Cntn2, Limk1, Dst, Atoh1, Nrcam, Nfasc, Ephb3, Cobl, Rab10, Ntn1, Nin, Lrrn2, Bcl11a, Skil, Nrp1, Rufy3, Plppr4, Omg, Myo5b, Srf, Zic2, Ccr5, Bmpr1b, Stxbp1, Tbr1, Numb, Efna5, Sema5b, Sema5a, Sema3c, Sema3a, Sema4a, Plxna3, Plxn…	Cdk5r1, Cdk5, Ryk, Tsc2, Ntn1, Bcl11a, Nrp1, Rufy3, Ccr5, Sema5a, Sema3a, Plxna3, Dab1, Fgf13, Pten, Sema3f, Aatk, Psen1, Ulk1, Slit1, Slit2, Ifrd1, Sema4f, Ulk2, Rtn4, Draxin, Actr3, Rnf6, Rtn4r, Spg20, Arhgap4, Cdkl3, Lrp4, Fstl4, Rgma, Syngap1, Epha7, Ptk2, Mag, Ptprs, Thy1, Wnt3, Wnt3a, Wnt5a, Tnr, Ephb2, Gdi1
GO:0048813	dendrite morphogenesis	GO:0050774	negative regulation of dendrite morphogenesis	153	18	Cfl1, Cdk5r1, Cdk5, Fmn1, Ptprf, Reln, Efna1, Tiam1, Ephb3, Abi1, Cit, Cdc42, Myo5b, Ppp3ca, Cux2, Numb, Elavl4, Sema3a, Rock2, Ywhah, Sema4d, Cacna1a, Xlr3b, Pafah1b1, Trpc6, Trpc5, Pten, Ephb1, Vamp7, Pias2, Nr2e1, Eef2k, Ilk, Ctnnd2, Dscam, Map6, Robo1, Dcx, Dlg4, Cdkl5, Cask, Dclk1, Hdac6, Itpka, Sept7, Pak3, Lrp8, Sgk1, Dnm3, Stk11, Slc11a2, Mapk8, Sdc2, Tlx2, Xlr4b, Stau2, Fbxo31, Mink1, Ca…	Efna1, Cit, Ppp3ca, Ywhah, Trpc6, Trpc5, Pten, Dnm3, Tlx2, Ngef, Gsk3b, Nfatc4, Gorasp1, Dtnbp1, Nlgn1, Nlgn3, Rapgef2, Id1
GO:0006955	immune response	GO:0050777	negative regulation of immune response	1383	128	N/A	Stat6, Acod1, Tyro3, Tnfsf4, Xcl1, Ccr1, Tnf, Gpx1, Adcyap1, Il4ra, Fer, Ccr2, Serpinb9, Gpx2, Ppp3cb, Bcl6, Inpp5d, Klrb1b, Ifnb1, Gfer, Abr, Npy5r, Angpt1, Cd59a, Hfe, Lgals9, Psmb4, Tnfaip3, Cd46, Il13ra2, Rps19, Cd84, Loxl3, Pglyrp1, Psma1, Ceacam1, Foxf1, Foxj1, Sh2d1b1, Slamf1, Il27ra, Cd59b, Adar, Foxp3, Cuedc2, Samsn1, Mul1, Dusp22, Smpdl3b, Cactin, Thoc1, Spink5, Irak3, Vsir, Slamf8, Cle…
GO:0007268	chemical synaptic transmission	GO:0050805	negative regulation of synaptic transmission	570	76	N/A	Syt4, Cnr2, Ptk2b, Srf, Adipoq, Stxbp1, Cd38, Npy5r, Npy2r, Htr2a, Pten, Plk2, Asic1, Htr6, Snca, Adnp, Slc30a1, Mgll, Stau2, Park2, Pla2g6, Gabbr1, Abhd6, Sorcs3, Lrrk2, Atad1, Rapgef4, Slc24a2, Eif4a3, Mtmr2, Kcnq4, Shank3, Pnkd, Celf4, Grid2ip, Slc24a1, Ppp1r9a, Dgki, Nlgn3, Olfr150, Shank2, Pcdh17, Olfr275, Olfr683, Olfr684, Olfr919, Olfr1101, Iqsec2, Bdnf, Braf, Bche, Rap1b, Pick1, Drd2, Drd…
GO:0050817	coagulation	GO:0050819	negative regulation of coagulation	180	48	Serpine2, F2r, F2rl1, Cav1, Vav2, Entpd1, Klkb1, Txk, Pdpn, F10, Tyro3, Ptprj, Procr, P2ry1, Anxa5, Vkorc1, Srf, Serpinf2, Stxbp3, Stxbp1, Lyst, Myl12b, Myh9, Gp1bb, Cd36, Stx2, Prkg1, Nfe2l2, Fzd6, Tfpi2, Hnf4a, Psen2, F7, Prdx2, Tfpi, Pros1, Gp5, Entpd2, Cx3cl1, Kng1, P2rx1, C9, Tln1, Asic2, Evl, Ilk, Anxa8, Psen1, F2rl3, F2rl2, Pip5k1c, Fga, Papss2, Gp1ba, Ap3b1, S100a9, Hpse, Axl, Ceacam1, Sl…	Serpine2, Klkb1, Procr, Anxa5, Serpinf2, Prkg1, Pros1, Gp5, Kng1, Fga, Gp1ba, Ceacam1, Proz, F12, Psg23, Cpb2, Tmprss6, C1qtnf1, Ubash3b, Hrg, Tspan8, Hs3st5, Adamts18, Abat, Kng2, Adrb2, Alox12, Apoe, Apoh, Anxa2, Cd34, F2, Serping1, Fgg, Tpsab1, Pdgfa, Pdgfb, Pdgfra, Prkcd, Serpine1, Plau, Plg, Proc, Ptger3, Thbd, Thbs1, F11, Fgb
GO:0050851	antigen receptor-mediated signaling pathway	GO:0050858	negative regulation of antigen receptor-mediated signaling pathway	242	21	Cd79a, Nfatc2, Txk, Gcsam, Ccr7, Cacnb4, Cacnb3, Ptprj, Ptpn22, Elf1, Cd38, Ifng, Traf6, Bcar1, Psen2, Psen1, Usp12, Kcnn4, Bcl2a1d, Lcp2, Bcl10, Stk11, Rbck1, Sh2b2, Mapk1, Plcl2, Btnl2, Cacna1f, Vav3, Sppl3, Foxp3, Ripk2, Stoml2, Slc39a10, Tespa1, Dusp22, Usp46, Dusp3, Lime1, Rftn2, Nfam1, Cyld, Phpt1, Rftn1, Trat1, Skap1, Nckap1l, Ubash3a, Stap1, Lat2, Rnf31, Ube2n, Clec2i, Prkd2, Ighg3, Ighg,…	Ptprj, Ptpn22, Elf1, Plcl2, Btnl2, Dusp22, Dusp3, Phpt1, Ubash3a, Cblb, Lpxn, Pawr, Cd300a, Fcrl5, Btn2a2, Ptpn6, Lgals3, Prnp, Ptpn2, Thy1, Ezr
GO:0050852	T cell receptor signaling pathway	GO:0050860	negative regulation of T cell receptor signaling pathway	77	17	Txk, Ccr7, Cacnb4, Cacnb3, Ptprj, Ptpn22, Elf1, Ifng, Traf6, Psen2, Psen1, Usp12, Kcnn4, Bcl2a1d, Lcp2, Bcl10, Stk11, Rbck1, Mapk1, Btnl2, Cacna1f, Sppl3, Foxp3, Ripk2, Stoml2, Tespa1, Dusp22, Usp46, Dusp3, Lime1, Cyld, Phpt1, Rftn1, Trat1, Skap1, Ubash3a, Rnf31, Ube2n, Clec2i, Prkd2, Cblb, Pawr, Tnfrsf21, Rab29, Cd300a, Themis, Malt1, Themis2, Dennd1b, Rc3h1, Carmil2, 1700024P16Rik, Btn2a2, Ada,…	Ptprj, Ptpn22, Elf1, Btnl2, Dusp22, Dusp3, Phpt1, Ubash3a, Cblb, Pawr, Btn2a2, Ptpn6, Lgals3, Prnp, Ptpn2, Thy1, Ezr
GO:0001775	cell activation	GO:0050866	negative regulation of cell activation	1016	169	N/A	Serpine2, H2-Ab1, Btn1a1, Tyro3, Tnfsf4, Xcl1, Cnr1, Cnr2, Cdkn2a, Prkar1a, Gclc, Il4ra, Fer, Ccr2, Lag3, Ptpn22, Bcl6, Atm, Dlg1, Inpp5d, Ifnb1, Casp3, Abr, Pkn1, Prkg1, Hfe, Prdx2, Lgals9, Sftpd, Gp5, Hmgb3, Tnfaip3, Cd200, Itch, Pibf1, Il13ra2, Tff2, Slfn1, Cd84, Loxl3, Pla2g2d, Mad1l1, Pglyrp1, Axl, Ceacam1, Foxf1, Foxj1, Sdc4, Pla2g2f, Tspan32, Nr1h3, Dtx1, Tnfrsf13b, Foxp3, Nrarp, Peli1, Sa…
GO:0042110	T cell activation	GO:0050868	negative regulation of T cell activation	464	97	Cd86, Cd80, F2rl1, Efnb1, Cav1, Zbtb7b, Lmo1, Foxn1, Txk, Ccr7, Il15, Stat6, Stat5b, Stat5a, Stat3, H2-Ab1, Btn1a1, Zbtb16, Relb, Nfatc3, Cacnb4, Flot2, Cxcl12, Cd6, Ptger4, Tnfsf4, Tnfrsf4, Mafb, Il12rb1, Xcl1, Rora, Lep, Cdkn2a, Ephb4, Prkdc, Lcp1, Hes1, Rorc, Prkar1a, Lepr, Hsph1, Was, Satb1, Efnb2, Il4ra, Il18r1, Ccr2, Bcl11a, Lag3, Srf, Ppp3cb, Ptpn22, Bcl6, Dlg1, Sema4a, Ifng, Ifnb1, Ifnar1…	H2-Ab1, Btn1a1, Tnfsf4, Xcl1, Cdkn2a, Prkar1a, Il4ra, Lag3, Ptpn22, Bcl6, Dlg1, Ifnb1, Casp3, Hfe, Prdx2, Lgals9, Sftpd, Itch, Slfn1, Loxl3, Pla2g2d, Mad1l1, Ceacam1, Foxj1, Sdc4, Pla2g2f, Dtx1, Foxp3, Nrarp, Peli1, Dusp22, Tnfaip8l2, Dusp3, Vsir, Cyld, Clec4g, Socs6, Cd274, Ndfip1, Pdcd1lg2, Zc3h8, March7, Gpnmb, Glmn, Il20rb, Cblb, Pawr, Tnfrsf21, Havcr2, Cd276, Socs5, Pag1, Lax1, D930015E06Rik…
GO:0042113	B cell activation	GO:0050869	negative regulation of B cell activation	389	32	Cd86, Cd79a, Msh2, Pou2f2, Mmp14, Mlh1, Nfatc2, Nfatc1, Stat6, Stat5b, Stat5a, H2-Ab1, Cxcr5, Tnfsf4, Tnfrsf4, Cdkn1a, Dll1, Cdkn2a, Prkdc, Ptk2b, Cebpg, Ahr, Txlna, Bcl11a, Bcl6, Atm, Inpp5d, Cd38, Ifng, Ifnb1, Ifna9, Ifna7, Ifna6, Ifna5, Ifna4, Ifna2, Ifna1, Itm2a, Supt6, Casp3, Zfp36l2, Zfp36l1, Pkn1, Ifna11, Irs2, Ung, Gimap1, Mfng, Lfng, Cdh17, Bad, Adam17, Cd81, Bak1, Ifnab, Pik3cd, Hmgb3, …	Cdkn2a, Bcl6, Atm, Inpp5d, Casp3, Pkn1, Hmgb3, Tnfaip3, Foxj1, Tnfrsf13b, Foxp3, Samsn1, Thoc1, Tbc1d10c, Ndfip1, Pawr, Tnfrsf21, Bank1, Cd300a, Btla, Rc3h1, Btk, Cd24a, Ctla4, Sfrp1, Fas, Fcgr2b, Flt3, Id2, Il10, Lyn, Prdm1
GO:0006935	chemotaxis	GO:0050922	negative regulation of chemotaxis	503	33	N/A	Ryk, Nbl1, Nrp1, Sema5a, Sema3a, Plxna3, Gpr18, Ccl12, St6gal1, Nov, Sema3f, Angpt2, Robo1, Slit1, Slit2, Padi2, Aif1, Grem1, Coro1b, Cxcl13, Robo2, Slamf8, Stap1, Mmp28, C5ar2, Cyp19a1, Hc, Notch1, Ptpn2, Thbs1, Wnt3, Wnt3a, Wnt5a
GO:0016042	lipid catabolic process	GO:0050995	negative regulation of lipid catabolic process	264	22	Pla2g1b, Ppard, Pla2g5, Hsd11b1, Gcdh, Cnr1, Lep, Plcb3, Tnf, Akt2, Gpcpd1, Rab7, Hsd17b4, Cyp7a1, Etfa, Etfb, Etfdh, Gpld1, Pla2g2c, Adipoq, Plcd3, Plcb2, Plcd4, Pex2, Akr1b8, Ptprv, Sptlc2, Pafah1b3, Pafah1b2, Acat3, Ywhah, Irs2, Pafah1b1, Pld1, Faah, Cyp26a1, Amacr, Cyp27b1, Cpt1a, Acaa2, Pex5, Sptlc1, Pla2g4a, Pla2g4c, Sgpl1, Naga, Cidea, Echdc1, Ehhadh, Echdc2, Ppt1, Bscl2, Oc90, Enpp2, Pex7…	Cnr1, Tnf, Gpld1, Cidea, Bscl2, Pde3b, Pik3cg, Fmc1, Plin5, Crtc3, Hcar2, Acacb, Prkaa1, Etfbkmt, Adra2a, Akt1, Apoa2, Apoc3, Dbi, Il1b, Ins2, Adora1
GO:0046903	secretion	GO:0051048	negative regulation of secretion	1040	227	N/A	Syt4, F2r, Pou5f1, F2rl1, Entpd1, Mtnr1a, Btn1a1, Ptger4, Rhbdf1, Tnfsf4, Tnfrsf4, Bmp8a, Cnr1, Pml, Lep, Osm, Tnf, Rest, Npy1r, P2ry1, Rab7, Anxa5, Ccr2, Adipoq, Ppp3ca, Ptpn22, Stxbp3, Kcnj11, Srebf1, Il11, Abr, Ptprv, Npy5r, Kcnq1, Hdac1, Prkg1, Pde1c, Npy2r, Angpt1, Hrh2, Oxtr, Nov, Ucp2, Lgals9, Cx3cl1, Neo1, Rab11fip5, Vps4b, Tnfrsf9, Asic1, Htr6, Oit1, Cry1, Cidea, Gck, Cry2, Ucn, Snca, Il…
GO:0006810	transport	GO:0051051	negative regulation of transport	4302	500	N/A	Syt4, Cdk5, Serpine2, F2r, Ppm1b, Gnb5, Rack1, Pou5f1, F2rl1, Tsc2, Cav1, Entpd1, Mtnr1a, Rangap1, Btn1a1, Grb10, Ptger4, Rhbdf1, Tnfsf4, Tnfrsf4, Bmp8a, Mdfic, Cnr1, Pml, Lep, Akap1, Nfkbia, Pkia, Osm, Nfkbib, Tnf, Pea15a, Ier3, Hes1, Akt2, Rest, Ptk2b, Npy1r, P2ry1, Rab7, Cnn2, Adcyap1, Anxa5, Ccr2, Spink1, Fam89b, Adipoq, Slc18a2, Slc18a1, Ppp3ca, Ptpn22, Stxbp3, Irak1, Plcb4, Kcnj11, Cav3, Sr…
GO:0006259	DNA metabolic process	GO:0051053	negative regulation of DNA metabolic process	845	123	N/A	Msh2, Mlh1, Apobec1, Xrcc5, Pml, Ttf1, Dusp1, Tspyl2, Slx4, Adipoq, Bcl6, Atm, Tinf2, Hnrnpc, Rgn, Atr, Lig3, Gzma, Trim28, Rad50, Brca2, Kcnk2, Msh3, Bmpr2, Terf1, Ogg1, Ankrd1, Stag2, Tet1, Mre11a, Inpp5k, Terf2, Dffa, Chek1, Hcrt, Hus1, Dach1, Trip12, Men1, Gdf2, Blm, Inppl1, Xrcc4, Rad17, Acvrl1, Smc3, Parp1, Tnks, Aicda, Msh6, Smc1a, Rps3, Nbn, Ercc4, Fbxw7, Fbxo18, Chek2, Hnrnpu, Mcrs1, Dnm…
GO:0008610	lipid biosynthetic process	GO:0051055	negative regulation of lipid biosynthetic process	502	47	N/A	Gfi1, Brca1, Sik1, Rest, Hrh1, Fgf15, Snai2, Cyp27b1, Pibf1, Stk11, Trib3, Slc27a1, Ceacam1, Nr1h4, Dkk3, Ormdl3, Ormdl2, Serpina12, Insig1, Insig2, Atg7, Gper1, Malrd1, Sirt1, Akr1c18, Ormdl1, Lpcat1, Erlin2, Erlin1, Pde8b, Idi2, Wdtc1, Gm28778, Acadl, Apoe, Atp1a1, Bmp2, Bmp5, Acadvl, Mup1, Nfkb1, Pdgfa, Pdgfb, Prox1, Snai1, Sod1, Wnt4
GO:0007264	small GTPase mediated signal transduction	GO:0051058	negative regulation of small GTPase mediated signal transduction	489	47	F2r, F2rl1, Chml, Arhgdib, Tsc2, Vav2, Rab20, Rab18, Srprb, Reln, Rsu1, Mcf2l, Arhgef2, Rab19, Tiam1, Fgd1, Rapgef1, Rasl2-9, Rab34, Rab17, Eps8, Adra1a, Adra1b, Spata13, Tnfaip1, Ksr1, Rab24, Rab10, Rab7, Rab4a, Rab4b, Rab22a, Ntn1, Rab5c, Ednra, Rab5a, Rab5b, Rhoc, Cdc42, Dock9, Arfgef3, Myo9b, Abi2, Bcl6, Rab6b, Rtkn, Rgl2, Rgl1, Ralgds, Kpnb1, Sipa1, Abr, Gpr18, Rock2, Rock1, Rhob, Gpr65, Rit…	Rapgef1, Adra1a, Adra1b, Tnfaip1, Bcl6, Rasa3, Myoc, Stmn3, Dgkz, Slit2, Ppp2cb, Rasal1, Spry2, Spry1, Cul3, Nup62, Dlc1, Rasa4, Dab2ip, Stambp, Arhgap42, Arhgap24, Kctd13, Git1, Rabgef1, Arhgap35, Tnk1, Arhgap44, Arap3, Kank1, Rasa2, Flcn, Mfn2, Scai, Rasal2, Rasal3, Mapkap1, Syngap1, Trim67, Abl2, Fbp1, Itga3, Itgb1, Nf1, Rasa1, Tgfb2, Timp2
GO:0042692	muscle cell differentiation	GO:0051148	negative regulation of muscle cell differentiation	408	69	Cfl2, Isl1, Ccl8, Ppard, Mmp14, Slc9a1, Nfatc2, Tbx5, Myh11, Ednrb, Six1, Mybpc3, Uchl1, Vegfa, Nfatc3, Cacnb4, Flot2, Cxcl12, Xk, Ccl9, Tnnt2, Capzb, Dll1, Rora, Sik1, Smyd1, Tnf, Hes1, Prkar1a, Gpx1, Fdps, Rest, Efnb2, Il4ra, G6pdx, Six4, Naca, Eif5a, Srf, Ppp3ca, Pitx1, Capn3, Stim1, Ereg, Gata6, Cav3, Cav2, Myh9, Supt6, Mesp1, Il18, Ezh2, Zfp36l1, Slc8a1, Adm, Wnt10b, Smo, Bin1, Prkg1, Fzd7, …	Ppard, Ccl9, Dll1, Tnf, G6pdx, Ereg, Cav3, Il18, Ezh2, Fzd7, Nov, Ddit3, Frs2, Daxx, Ccl17, Dkk1, Csrp3, Hdac5, Cflar, Pak1, Hdac3, Cxcl10, Ankrd2, Cxcl14, Foxo4, Foxp1, Med28, Prickle1, Nmrk2, Rbpms2, Pi16, Ctdp1, Bhlhe41, Ankrd17, Myocd, Gsk3a, Tnpo2, Mbnl3, Plpp7, Cmtm5, Il1f9, Prdm6, Mkx, Hdac4, Trim72, Bdnf, Bmp2, Bmp4, Bhlha15, Smad4, Gdf3, Mstn, Id3, Msx1, Nkx2-5, Notch1, Pdgfb, Prl2c2, Pt…
GO:0051146	striated muscle cell differentiation	GO:0051154	negative regulation of striated muscle cell differentiation	280	34	Cfl2, Ccl8, Mmp14, Slc9a1, Nfatc2, Tbx5, Myh11, Mybpc3, Uchl1, Vegfa, Nfatc3, Cacnb4, Cxcl12, Xk, Tnnt2, Capzb, Sik1, Smyd1, Prkar1a, Gpx1, Fdps, Efnb2, Il4ra, G6pdx, Six4, Naca, Srf, Ppp3ca, Capn3, Stim1, Gata6, Cav3, Cav2, Myh9, Mesp1, Ezh2, Slc8a1, Wnt10b, Smo, Prkg1, Fzd7, Nov, Actn2, Speg, Bnip2, Pitx2, Barx2, Neo1, Hdac2, Flot1, Frs2, Wisp1, Daxx, Shox2, Cxadr, Cacybp, Ep300, Atg5, Epc1, Ca…	G6pdx, Cav3, Ezh2, Fzd7, Nov, Frs2, Daxx, Dkk1, Hdac5, Cflar, Pak1, Hdac3, Cxcl10, Ankrd2, Foxp1, Pi16, Ctdp1, Bhlhe41, Myocd, Gsk3a, Plpp7, Il1f9, Hdac4, Trim72, Bdnf, Bmp2, Bhlha15, Smad4, Msx1, Nkx2-5, Notch1, Sox6, Xbp1, Ybx1
GO:0015031	protein transport	GO:0051224	negative regulation of protein transport	1753	214	N/A	Syt4, Cdk5, F2r, Ppm1b, F2rl1, Mtnr1a, Rangap1, Btn1a1, Ptger4, Rhbdf1, Tnfsf4, Tnfrsf4, Bmp8a, Mdfic, Pml, Akap1, Nfkbia, Pkia, Nfkbib, Tnf, Rest, Anxa5, Fam89b, Adipoq, Ppp3ca, Ptpn22, Kcnj11, Srebf1, Cd36, Ptprv, Kcnq1, Hdac1, Ei24, Emd, Pde1c, Angpt1, Hnf4a, Nov, Ucp2, Faf1, Lgals9, Snai2, Cx3cl1, Neo1, Rab11fip5, Pkd2, Tnfrsf9, Inpp5k, Fzd1, Oit1, Cidea, Axin2, Itgb1bp1, Ppp2ca, Bard1, Dyrk2…
GO:0046649	lymphocyte activation	GO:0051250	negative regulation of lymphocyte activation	782	129	N/A	H2-Ab1, Btn1a1, Tyro3, Tnfsf4, Xcl1, Cdkn2a, Prkar1a, Il4ra, Lag3, Ptpn22, Bcl6, Atm, Dlg1, Inpp5d, Ifnb1, Casp3, Pkn1, Hfe, Prdx2, Lgals9, Sftpd, Hmgb3, Tnfaip3, Itch, Pibf1, Slfn1, Loxl3, Pla2g2d, Mad1l1, Pglyrp1, Axl, Ceacam1, Foxj1, Sdc4, Pla2g2f, Dtx1, Tnfrsf13b, Foxp3, Nrarp, Peli1, Samsn1, Dusp22, Fbxo7, Tnfaip8l2, Dusp3, Thoc1, Vsir, Cyld, Tbc1d10c, Clec4g, Socs6, Cd274, Pglyrp2, Ndfip1, …
GO:0006928	movement of cell or subcellular component	GO:0051271	negative regulation of cellular component movement	1706	244	N/A	Cfl1, Ryk, Dag1, Ppard, Arhgdib, Wnt11, Tbx5, Ptprm, Gcsam, Stat3, Meox2, Ptprk, Cxcl12, Ptger4, Nog, Cdkn1b, Ptprj, Nbl1, Tgfbr3, Erbb4, Was, Cnn2, Nrp1, Miip, Has1, Srf, Adipoq, Ccr5, Epha1, Sema5a, Sema3a, Plxna3, Abr, Gpr18, Rhob, Rgn, Nkx2-1, Sfrp2, Serpinf1, Prkg1, Ccl12, Nfe2l2, Stc1, Nov, Ptprr, Pten, Srgap2, Rhoa, Sema3f, Cx3cl1, Nrg3, Ccl25, Evl, Ilk, Hyal2, Angpt2, Robo1, Ldlrad4, D1Er…
GO:0051208	sequestering of calcium ion	GO:0051283	negative regulation of sequestering of calcium ion	102	100	F2r, Atp7b, Xcl1, Ptk2b, Ednra, Myo5a, Cherp, Ccr5, Capn3, Slc8a1, Ddit3, Htr2b, Htr2a, Trpc1, Pkd2, Diaph1, Hap1, Snca, Atg5, Cxcr3, F2rl3, Casq1, Casq2, Cyba, Fkbp1b, Pdpk1, P2rx7, Camk2d, Gsto1, Coro1a, Ccl19, Xcr1, Trpm2, Cxcl10, Ero1l, Mcoln1, Jph2, Jph3, Asph, Slc25a23, Gstm7, Dhrs7c, Jsrp1, Clec4b1, Gpr39, Ibtk, Lime1, Ubash3b, Trdn, Gper1, Nol3, Tex101, Selenon, Bbc3, Tpcn2, Npsr1, Cemip,…	F2r, Xcl1, Ptk2b, Ednra, Myo5a, Cherp, Ccr5, Capn3, Slc8a1, Ddit3, Htr2b, Htr2a, Trpc1, Pkd2, Diaph1, Hap1, Snca, Atg5, Cxcr3, F2rl3, Casq1, Casq2, Cyba, Fkbp1b, Pdpk1, P2rx7, Camk2d, Gsto1, Coro1a, Ccl19, Xcr1, Trpm2, Cxcl10, Ero1l, Mcoln1, Jph2, Jph3, Asph, Gstm7, Dhrs7c, Jsrp1, Clec4b1, Gpr39, Ibtk, Lime1, Ubash3b, Trdn, Gper1, Nol3, Tex101, Selenon, Bbc3, Tpcn2, Npsr1, Cemip, Chd7, Akap6, Fcr…
GO:0051321	meiotic cell cycle	GO:0051447	negative regulation of meiotic cell cycle	241	18	Hmga2, Tubg1, Gpr3, Mlh1, Ddx4, H2afx, Ube2b, Ppp1ca, Atrx, Pms2, Osm, Cdk2, Dmc1, Sycp1, Mki67, Smc2, Slx4, Atm, Nsun2, Clgn, Ereg, Myh9, Stra8, Mns1, Ccna1, Siah1a, Cpeb1, Spin1, Rad50, Brca2, Nek2, Lfng, Sycp3, Terf1, Stag2, Psmc3ip, Sgol2a, Rad51b, Bub1, Mre11a, Rsph1, Ttk, Tubgcp4, Meig1, Rad51d, Hus1, Ncaph2, M1ap, Rad1, Aurkc, Ppp2ca, Msh5, Ccne2, Ovol1, Bub1b, Aspm, Smc3, Fanca, Rps6ka2, …	Osm, Stra8, Ttk, Rad1, Ovol1, Rps6ka2, Dmrt1, Fbxo5, Hormad1, Fbxo43, Obox4, Nanos2, Lif, Mos, Nppc, Npr2, Prkaca, Prkacb
GO:0007010	cytoskeleton organization	GO:0051494	negative regulation of cytoskeleton organization	1111	128	N/A	Cfl1, Ccnf, Arhgef2, Capzb, Eps8, Npm1, Capza3, Capza2, Capza1, Shroom2, Cav3, Myh9, Fgf13, Nek2, Kifc1, S1pr1, Capg, Kank3, Wasf2, Twf1, Mid1, Evl, Inpp5k, Arhgap6, Vill, Myoc, Snca, Swap70, Map1a, Map1b, Scin, Slit2, Hdac6, Avil, Sgk1, Rp1, Cib1, Coro1a, Coro1b, Twf2, Nubp1, Hip1r, Hdgfrp3, Dlc1, Tmod4, Park2, Tmod3, Myadm, Tmod2, Tacstd2, Espn, Tmeff2, Trim54, Mkks, 2900011O08Rik, Mid1ip1, Car…
GO:0043149	stress fiber assembly	GO:0051497	negative regulation of stress fiber assembly	87	22	Wnt11, Zyx, Ptger4, Limk1, Ptk2b, Tnfaip1, Srf, Serpinf2, Epha1, Rock1, Gpr65, Lpar1, Rhoa, S1pr1, Kank3, Wasf2, Pik3r2, Synpo, Evl, Inpp5k, Arhgap6, Smad3, Myoc, Itgb1bp1, S100a10, Pak1, Cul3, Sdc4, Nox4, Dlc1, Arhgef5, Tacstd2, Tmeff2, Mkks, Rgcc, Bag4, Carmil1, Arap1, Ppm1f, Arhgef10l, Ttc8, Kctd13, Clasp2, Clasp1, Ppfia1, Mtor, Tsc1, Alms1, Bbs4, Arhgap28, Kiss1r, Kank2, Rapgef3, Sh3pxd2b, Pp…	S1pr1, Kank3, Wasf2, Inpp5k, Arhgap6, Myoc, Dlc1, Tacstd2, Tmeff2, Arap1, Clasp2, Clasp1, Ppfia1, Arhgap28, Kank2, Ppp1r9a, Phldb2, Frmd7, Tmsb15l, Kank4, Tmsb15b2, Pfn1
GO:0006836	neurotransmitter transport	GO:0051589	negative regulation of neurotransmitter transport	173	17	Syt4, Rph3a, Syn2, Stx3, Ptger4, Napb, Napa, Cplx2, Cplx1, Syt17, Slc6a5, Rab5a, Slc18a2, Slc18a1, Stxbp1, Ptprn2, Gdnf, Gpm6b, Stx2, Slc22a1, Snap91, Stx1a, Snap23, Doc2a, Cacna1a, Nrxn2, Nrxn3, Nrxn1, Doc2b, Celsr1, Slc32a1, Kcnj10, Asic1, Per2, Htr6, Hcrt, Psen1, Slc6a2, Snca, Ppt1, Sncg, Sptbn2, Vamp2, Sphk1, Lin7c, Lin7b, Snapin, Slc22a3, Slc22a2, Slc6a20b, Slc6a18, P2rx7, Pak1, Unc13b, Slc3…	Syt4, Slc18a2, Slc18a1, Gpm6b, Asic1, Htr6, Snca, Slc30a1, Park2, Pnkd, Ppp1r9a, Braf, Rap1b, Fmr1, Nf1, Nos1, Rap1a
GO:0000280	nuclear division	GO:0051784	negative regulation of nuclear division	574	55	N/A	Atrx, Bmp7, Osm, Atm, Stil, Terf1, Cenpe, Bub1, Ttk, Chek1, Rad1, Bub1b, Klhl22, Zfp207, Tnks, Mad1l1, Rps6ka2, Zw10, Esr1, Lcmt1, Dmrt1, Mad2l1, Nme6, Rgcc, Mad2l1bp, Khdc3, Ndc80, Fbxo5, Hormad1, Cep192, Tom1l1, Xrcc3, Tpr, Anapc15, Psmg2, Fbxo43, Tex14, Dync1li1, Mtbp, Obox4, Pcid2, Gen1, Tom1l2, Nanos2, Usp44, Apc, Bmp4, Ccnb1, Csnk2a1, Csnk2a2, Fgfr2, Fgfr3, Lif, Mos, Plk1
GO:0043491	protein kinase B signaling	GO:0051898	negative regulation of protein kinase B signaling	160	41	Rack1, Dag1, Thpo, Pou5f1, Tsc2, F10, Vegfa, Tyro3, Hcls1, Ptprj, Rapgef1, Lep, Tnf, Akt2, Gpx1, Vegfb, Dlg1, Sema5a, Cav3, Adam8, Il18, Zfp36l1, Ccl12, Angpt1, Meis3, Ddit3, Pdcd6, F7, Pten, Plk3, Hdac2, Mtm1, Tnfsf11, Gcnt2, C1qbp, Inpp5k, Ilk, Hyal2, Myoc, Tcf7l2, Pik3ca, Rps6kb1, Ep300, Itgb1bp1, Itsn1, Csf3, Chil1, Stk11, Klf4, Hpse, Cib1, Spry2, Ccl19, Hax1, Axl, Slc9a3r1, Phlda3, Pik3cg, N…	Rack1, Dag1, Pou5f1, Tsc2, Ptprj, Rapgef1, Dlg1, Ddit3, Pdcd6, Pten, Mtm1, Inpp5k, Hyal2, Klf4, Cib1, Slc9a3r1, Phlda3, Magi2, Sfrp5, Mul1, Lmbrd1, Otud3, Prkcdbp, Gper1, Sirt1, Phlpp1, Pkhd1, Lemd2, Bank1, Flcn, Plekha1, Mir143, Btn2a2, Cryba1, Drd2, Drd3, Epha2, Mstn, Igf1r, Mmp3, Xdh
GO:0006816	calcium ion transport	GO:0051926	negative regulation of calcium ion transport	374	53	Cdk5, F2r, Gnb5, Slc9a1, Nfatc1, Cacnb1, Cav1, Cacna1c, Vdr, Nfatc3, Cacnb4, Cacnb3, Cxcl12, Xcl1, Ccr1, Atp2b1, Pml, Adra1a, Hes1, Ptk2b, Atp2a1, Atp2b2, Ednra, Myo5a, G6pdx, Spink1, Cacna1e, Cherp, Vdac1, Ppp3ca, Ptpn22, Ccr5, Capn3, Stim1, Cav3, Hrh1, Slc8a1, Slc8a3, Slc8a2, Rgn, Ccl12, Adcyap1r1, Stc1, Fgf14, Ddit3, Psen2, Htr2b, Cacna1a, Htr2a, Trpc6, Trpc5, Trpc4, Trpc3, Trpc2, Trpc1, Cxcr4…	Gnb5, Hes1, Spink1, Cav3, Stc1, Pkd2, Inpp5k, Casq2, Ppp2ca, Fkbp1b, Gsto1, Slc30a1, Cbarp, Ubqln1, Pacsin3, Gstm7, Mrln, Trdn, Gpr35, Tlr9, Pawr, Olfr150, Wfdc6a, Olfr275, Olfr683, Olfr684, Olfr919, Olfr1101, Fcrl5, Ace, Atp1a2, Bcl2, Crhr1, Crhr2, Drd2, Drd4, Epo, Fmr1, Gnao1, Hrc, Icam1, Nos1, Nos3, Ntsr1, Oprl1, Prkce, Ptger3, Ptgs2, Trim27, Sri, Tgfb1, Tgfb2, Tmbim6
GO:0015837	amine transport	GO:0051953	negative regulation of amine transport	100	32	Syt4, Entpd1, Cxcl12, Cnr1, Lep, Tnf, P2ry1, Chrna6, Slc18a2, Slc18a1, Gdnf, Npy5r, Prkg1, Npy2r, Oxtr, Stx1a, Cacna1a, Htr2a, Per2, Htr6, Gck, Snca, Sncg, Arg2, P2rx7, Osr1, Dpysl2, Cartpt, Grm7, Tor1a, Stk39, Arl6ip1, Avpr1a, Syt7, Gabbr1, Slc15a1, Aqp9, Slc36a2, Sdhd, Rtn4, Pink1, Rab3b, P2ry12, Slc38a3, Tmem27, Arl6ip5, Dtnbp1, Hrh3, Abat, Rab3gap1, Nat8l, Olfr150, Olfr275, Olfr683, Olfr684, …	Syt4, Entpd1, Cnr1, Lep, Tnf, P2ry1, Npy5r, Prkg1, Htr6, Gck, Snca, Osr1, Grm7, Stk39, Gabbr1, Slc15a1, P2ry12, Arl6ip5, Hrh3, Abat, Agtr2, Chga, Crh, Crhr1, Crhr2, Drd2, Il1b, Il1rn, Ptger3, Ptgs1, Trh, Adora1
GO:0006865	amino acid transport	GO:0051956	negative regulation of amino acid transport	139	17	Syt4, Slc1a2, Nat3, Pdpn, Cacnb4, Xk, Lep, Myo6, Tnf, Slc1a1, Slc6a5, Slc1a5, Cln3, Prot, Npy5r, Prkg1, Cacna1a, Trpc4, Slc1a6, Slc7a3, Slc32a1, Kcnj10, Nfkbie, Slc3a1, Per2, Htr6, Psen1, Snca, Slc7a5, Arg2, Slc6a18, Slc7a7, P2rx7, Pak1, Trpv1, Slc25a15, Osr1, Slc11a1, Slc7a11, Cln8, Serinc3, Dpysl2, Grm2, Grm7, Slc7a9, Slc25a13, Slc7a8, Slc7a10, Stk39, Arl6ip1, Avpr1a, Gabbr1, Apba1, Slc15a1, Sl…	Lep, Tnf, Npy5r, Prkg1, Htr6, Osr1, Grm7, Stk39, Gabbr1, Slc15a1, Arl6ip5, Hrh3, Abat, Il1b, Il1rn, Trh, Adora1
GO:0007399	nervous system development	GO:0051961	negative regulation of nervous system development	2173	309	N/A	Syt4, Hmga2, Cdk5r1, Cdk5, Ryk, Isl1, Cpe, Pou4f2, Tbx6, Tsc2, Cav1, Ednrb, Six3, Stat3, Gfi1, Efna1, Arhgef2, Bmp7, Nog, Cntn2, Il15ra, Dll1, Meis1, Cdkn2b, Sez6, Erbb4, Tnf, Hes1, Lbx1, Hes5, Rest, Ddx6, Ntn1, Adcyap1, Cit, Spock1, Bcl11a, Nrp1, Prpf19, Rufy3, Ppp3ca, Ccr5, Sema5a, Sema3a, Ifng, Plxna3, Neurod2, Apbb1, Crmp1, Prkcsh, Rit2, Lpar1, Dab1, Isl2, Dab2, Fgf13, Ywhah, Rap1gap, Pafah1b…
GO:0035249	synaptic transmission, glutamatergic	GO:0051967	negative regulation of synaptic transmission, glutamatergic	92	17	Cdk5, Serpine2, Reln, Cacnb4, Clcn3, Napb, Napa, Cnr1, Ptk2b, Adcyap1, Shc3, Cdh8, Npy2r, Oxtr, Cacna1a, Htr2a, Nrxn1, P2rx1, Psen1, Ucn, Cnih2, Dkk1, Pak1, Unc13b, Ror2, Grm1, Grm2, Grm3, Grm4, Grm5, Grm6, Grm7, Grm8, Park2, Pla2g6, Lrrk2, Atad1, Slc17a7, Cnih3, Als2, Mapk8ip2, Shank3, Dtnbp1, Ophn1, Clstn3, Nlgn1, Tshz3, Dgki, Nlgn3, Rab3gap1, Disc1, Olfr150, Shank2, Nlgn2, Kalrn, Olfr275, Olfr…	Npy2r, Htr2a, Park2, Pla2g6, Atad1, Olfr150, Olfr275, Olfr683, Olfr684, Olfr919, Olfr1101, Drd2, Grik1, Grik2, Grik3, Htr1b, Adora1
GO:0007059	chromosome segregation	GO:0051985	negative regulation of chromosome segregation	292	38	Mlh1, Phb2, Cdc27, Fen1, Ube2b, Ddx3x, Atrx, Brca1, Cit, Dmc1, Sycp1, Mki67, Smc2, Slx4, Srpk1, Aurkb, Atm, Ube2i, Stil, Kpnb1, Stra8, Rad21, Kif4, Cpeb1, Kif22, Brca2, Nek2, Ctcf, Sycp3, Terf1, Kif14, Cenpe, Kif11, Stag2, Stag1, Anapc4, Sgol2a, Cdc23, Vps4b, Bub1, Mre11a, Gsg2, Ttk, Spice1, Cdca8, Champ1, Birc5, Pibf1, Axin2, Ncaph2, Zwint, Knstrn, Incenp, Cenpf, M1ap, Msh5, Ccne2, Top3b, Lats1,…	Atrx, Atm, Stil, Terf1, Cenpe, Bub1, Ttk, Bub1b, Klhl22, Zfp207, Tnks, Mad1l1, Zw10, Lcmt1, Mad2l1, Mad2l1bp, Khdc3, Ndc80, Cep192, Xrcc3, Tpr, Anapc15, Psmg2, Recql4, Tex14, Dync1li1, Mtbp, Chtf18, Pcid2, Gen1, Wapl, Usp44, Apc, Ccnb1, Csnk2a1, Csnk2a2, Mos, Plk1
GO:0055017	cardiac muscle tissue growth	GO:0055022	negative regulation of cardiac muscle tissue growth	84	20	Tbx5, Nog, Tgfbr3, Fgf9, Erbb4, Prkar1a, Fdps, G6pdx, Gata6, Cav3, Prkg1, Kcnk2, Smad1, Pten, S1pr1, Hdac2, Wisp1, Cxadr, Zfpm2, Trp73, Mapk11, Bmp10, Bmpr1a, Pak1, Camk2d, Col14a1, Hey2, Pin1, Mapk14, Map2k4, Foxc1, Foxc2, Slc25a4, Sirt6, Tbx20, Fgf20, Foxp1, 1190002N15Rik, Pi16, Arid2, Sorbs2, Heg1, Ctdp1, Sav1, Pdlim5, Mtor, Myocd, Trip10, Gsk3a, Ccm2l, Tenm4, Mir133a-1, Akap6, Mir133a-2, Mir1…	Tbx5, Nog, G6pdx, Cav3, Kcnk2, Pten, Hdac2, Cxadr, Trp73, Mapk11, Pak1, Foxp1, Pi16, Ctdp1, Sav1, Gsk3a, Mir1a-2, Gja1, Rbp4, Tgfbr2
GO:0048738	cardiac muscle tissue development	GO:0055026	negative regulation of cardiac muscle tissue development	231	30	Isl1, Slc9a1, Pou4f1, Tbx5, Myh11, Mybpc3, Vegfa, Bmp7, Hand1, Nog, Tnnt2, Tgfbr3, Fgf9, Sik1, Erbb4, Prkar1a, Fdps, Tnni1, Efnb2, G6pdx, Cdc42, Ly6e, Srf, Sin3b, Gata6, Cav3, Mesp1, Aldh1a2, Slc8a1, Prkg1, Angpt1, Fzd7, Actn2, Nprl3, Speg, Fadd, Pitx2, Kcnk2, Smad1, Zfpm1, Bmpr2, Pten, Dsp, Taz, S1pr1, Hdac2, Ankrd1, Smad7, Med1, Frs2, Dsg2, Wisp1, Cxadr, Casp8, Cacybp, Atg5, Lrp6, Dkk1, Tcap, C…	Tbx5, Nog, G6pdx, Cav3, Fzd7, Kcnk2, Pten, Hdac2, Frs2, Cxadr, Lrp6, Dkk1, Trp73, Mapk11, Pak1, Hdac3, Foxp1, Pi16, Ctdp1, Sav1, Gsk3a, Mir1a-2, Bmp2, Smad4, Fgf3, Gja1, Rbp4, Sox6, Tgfbr2, Fgf8
GO:0022600	digestive system process	GO:0060457	negative regulation of digestive system process	95	17	Vdr, Muc13, Aqp1, Lep, Pls1, Slc9a4, Aqp5, Slc5a1, Cd36, Kcnq1, Hrh2, Oxtr, Chrm5, Trpc1, Fgf10, Ucn, Kcnn4, Tff2, F11r, Slc22a5, Strap, Dgat1, Copa, Vamp8, Muc2, Neurod1, Mmp13, Trpv1, Tjp2, Abcg2, Abcg5, Slco1a5, Nr1h3, Nr1h2, Hip1r, Stk39, Nmu, Apoa5, Zfp830, Abcg8, Pbld1, Wnk4, Gpr39, Isx, Gcnt3, Vsig1, Ireb2, Ghrl, Tac4, Tlr9, Pawr, Slc26a6, Slc26a7, Nod2, Ghsr, Wnk1, Madd, Wnk3, Mogat2, Npc…	Oxtr, Ucn, Tff2, Abcg2, Abcg5, Nr1h3, Stk39, Abcg8, Wnk4, Gpr39, Isx, Wnk1, Madd, Wnk3, Oxt, Ptger3, Sct
GO:0070265	necrotic cell death	GO:0060547	negative regulation of necrotic cell death	45	16	Traf2, Cav1, Tnf, Ahr, Il17a, Ripk1, Fadd, Bnip3, Birc3, Birc2, Casp8, Ucn, Cflar, Rbck1, Mapk8, Map3k5, Map3k7, Slc25a4, Bok, Irf3, Hebp2, Alkbh7, Tmem123, Pgam5, Dnm1l, Cyld, Mlkl, Nol3, Sirt2, Trpm7, Mgea5, Rnf31, Ybx3, Ppif, Ripk3, Tlr3, Nlrp1a, Tspo, Fas, Casp1, Mt3, Pygl, Trp53, Fasl, Bax	Cav1, Ahr, Fadd, Birc3, Birc2, Casp8, Ucn, Cflar, Rbck1, Map3k7, Slc25a4, Bok, Nol3, Rnf31, Ybx3, Mt3
GO:0034097	response to cytokine	GO:0060761	negative regulation of response to cytokine stimulus	580	40	N/A	F2rl1, Ptprf, Cav1, Ecm1, Adipoq, Traip, Robo1, Slit3, Slit2, Padi2, Klf4, Sigirr, Map2k5, Mapk7, Nr1h4, Il1f5, Adar, Rffl, Mul1, Cactin, Irak3, Ccdc3, Palm3, Peli3, Nol3, Stap1, Rabgef1, Dnaja3, Pias4, Nlrc5, Apoa1, Gas6, Aes, Il1r2, Il1rn, Il6, Il6st, Pparg, Ptpn2, Ptprc
GO:0016458	gene silencing	GO:0060969	negative regulation of gene silencing	256	20	Pou5f1, Ddx4, H2afx, Ube2b, Tarbp2, Stat3, Apobec1, Cdk2, Hnrnpa2b1, Fxr1, Hells, Cnot11, Sin3a, Ppp3ca, Supt6, Kcnq1, Hdac1, Trim28, Kmt2b, Morf4l1, Hdac2, Rif1, Tet1, Suv39h1, Rbm3, Elavl1, Rbm4, Eif6, Tert, Drosha, Dnmt3b, Dnmt3a, Cnot7, Mbd3, Mbd2, Ncor2, Phf2, Cdc45, Uhrf1, Msl3, Ajuba, Aicda, Prkra, Map2k1, Map2k2, H2afy, Ncor1, Pabpc1, Esr1, Limd1, Cbx8, Sirt6, Ubr2, H2afz, Adar, Lin28a, M…	Pou5f1, Apobec1, Ppp3ca, Tet1, Elavl1, Tert, Ncor2, Phf2, Aicda, Ncor1, Esr1, Adar, Atad2, Bcdin3d, Zc3h12a, Phf8, Atad2b, Dnd1, Tgfb1, Mecp2
GO:0051216	cartilage development	GO:0061037	negative regulation of cartilage development	180	25	Runx3, Six2, Scx, Nfib, Zbtb16, Rela, Bmp7, Hand1, Hand2, Nog, Bmp8a, Lep, Fgf9, Hes5, Glg1, Matn1, Gpld1, Srf, Hif1a, Bmpr1b, Bmp8b, Pitx1, Uncx, Nkx3-2, Sfrp2, Stc1, Nov, Smad1, Bmpr2, Barx2, Snai2, Ltbp3, Cer1, Shox2, Smad3, Axin2, Ep300, Bbs1, Fgf18, Lrp6, Gdf2, Smad5, Zbtb7a, Itgb8, Bmp10, Bmpr1a, Efemp1, Mmp13, Cnmd, Eif2ak3, Zeb1, Grem1, Osr1, Esrra, Mapk3, Mapk14, Adamts7, Ror2, Fbxw4, Sm…	Nog, Lep, Nkx3-2, Snai2, Ltbp3, Efemp1, Grem1, Adamts7, Rflna, Rflnb, Adamts12, Wnt9a, Chadl, Bmp4, Ctnnb1, Frzb, Gdf5, Gli2, Pthlh, Rara, Rarb, Rarg, Sox9, Tgfb2, Tgfbr1
GO:0042060	wound healing	GO:0061045	negative regulation of wound healing	350	60	Elk3, Serpine2, F2r, Ppard, F2rl1, Pou2f3, Cav1, Vav2, Entpd1, Klkb1, Txk, Pdpn, F10, Aqp1, Tyro3, Ptger4, Nog, Ptprj, Procr, Tff3, Scnn1g, Scnn1b, Ppara, Erbb4, Gpx1, P2ry1, Cnn2, Anxa5, Naca, Ccr2, Vegfb, Vkorc1, Srf, Hif1a, Serpinf2, Stxbp3, Stxbp1, Capn3, Lyst, Myl12b, Cav3, Myh9, Gp1bb, Cd36, Ezh2, Stx2, Wnt10b, Prkg1, Nfe2l2, Insl3, Fzd6, Tfpi2, Macf1, Fzd7, Hnf4a, Nov, F7, Reg3g, Reg3a, Pr…	Serpine2, Klkb1, Anxa5, Serpinf2, Prkg1, Pros1, Gp5, Kng1, Smad3, Cask, Fga, Gp1ba, Ceacam1, Proz, F12, Psg23, Cpb2, Wfdc1, Tmprss6, C1qtnf1, Ubash3b, Muc16, Clasp2, Clasp1, Hrg, Tspan8, Eppk1, Adamts18, Abat, Phldb2, Cd109, Kng2, Adrb2, Alox12, Apoe, Apoh, Anxa2, Cd34, F2, Ager, Serping1, Fgf2, Fgg, Gja1, Hmgcr, Tpsab1, Pdgfa, Pdgfb, Pdgfra, Prkcd, Serpine1, Plau, Plg, Proc, Ptger3, Thbd, Thbs1,…
GO:0060419	heart growth	GO:0061117	negative regulation of heart growth	93	20	Tbx5, Nog, Tgfbr3, Fgf9, Erbb4, Prkar1a, Fdps, Ahr, G6pdx, Gata6, Cav3, Mesp1, Prkg1, Kcnk2, Smad1, Pten, S1pr1, Hdac2, Wisp1, Cxadr, Zfpm2, Trp73, Mapk11, Bmp10, Bmpr1a, Pak1, Camk2d, Col14a1, Hey2, Pin1, Mapk14, Map2k4, Foxc1, Foxc2, Slc25a4, Sirt6, Tbx20, Fgf20, Foxp1, Dusp6, 1190002N15Rik, Pi16, Arid2, Sorbs2, Heg1, Ctdp1, Sav1, Pdlim5, Mtor, Myocd, Acacb, Trip10, Gsk3a, Ccm2l, Tenm4, Mir133a…	Tbx5, Nog, G6pdx, Cav3, Kcnk2, Pten, Hdac2, Cxadr, Trp73, Mapk11, Pak1, Foxp1, Pi16, Ctdp1, Sav1, Gsk3a, Mir1a-2, Gja1, Rbp4, Tgfbr2
GO:0031214	biomineral tissue development	GO:0070168	negative regulation of biomineral tissue development	133	19	Wnt11, Acvr2a, Ecm1, Bmp7, Clec3b, Ccr1, Ambn, Lep, Tfap2a, Ppara, Gpc3, Ptk2b, Atp2b2, Matn1, Hif1a, Ahsg, Bmpr1b, Stim1, Phex, Gpm6b, Slc8a1, Wnt10b, Nbr1, Dspp, Bmpr2, Tuft1, S1pr1, Cyp27b1, Klf10, Ltbp3, Kl, Cer1, Smad3, Tcf7l2, Axin2, Itgb1bp1, Fzd9, Enam, Bmpr1a, P2rx7, Mmp13, Eif2ak3, Grem1, Osr1, Ddr2, Gla, Omd, Hacd1, Isg15, Klk4, Fgf23, Lgr4, Aspn, Sbds, Fbxl15, Trpm4, Odam, Amtn, Bcor,…	Ecm1, Ccr1, Ptk2b, Hif1a, Ahsg, Ltbp3, Grem1, Fgf23, Aspn, Trpm4, Bcor, Rflna, Rflnb, Mepe, Gas6, Gata1, Nfe2, Srgn, Sox9
GO:0070227	lymphocyte apoptotic process	GO:0070229	negative regulation of lymphocyte apoptotic process	96	48	Bcl2a1a, Pip, Vhl, Efna1, Tnfsf4, Tnfrsf4, Rorc, Ptcra, Pdcd1, Serpinb9, Hif1a, Aurkb, Adam8, Pkn1, Ripk1, Gpam, Fadd, Irs2, Pten, Bak1, Dffa, Tsc22d3, Bcl2l11, Casp8, Blm, Bcl10, P2rx7, Ceacam1, Siva1, Slc46a2, Pdcd7, Il21, Prelid1, Slc39a10, Kdelr1, Fcmr, Dock8, Tsc22d4, Cd274, Zc3h8, Noc2l, Dnaja3, Traf3ip2, Tnfrsf21, Ripk3, Bbc3, Fnip1, Hsh2d, Birc7, Mir18, Mir19b-2, Mir20a, Gimap8, Nfkbid, M…	Bcl2a1a, Pip, Vhl, Efna1, Tnfsf4, Tnfrsf4, Rorc, Ptcra, Serpinb9, Hif1a, Aurkb, Gpam, Fadd, Irs2, Tsc22d3, Blm, Bcl10, Slc46a2, Slc39a10, Fcmr, Dock8, Tsc22d4, Noc2l, Hsh2d, Mir19b-2, Mir20b, Mir106b, Mir106a, Mir25, Mir363, Mir92-2, Mir93, Mir19b-1, Mir92-1, Mir18b, Ada, Bmp4, Cd27, Cd44, Ido1, Cd74, Il2, Mif, Pnp, Prkcq, Rag1, Ccl5, Jak3
GO:0070231	T cell apoptotic process	GO:0070233	negative regulation of T cell apoptotic process	57	25	Pip, Vhl, Efna1, Tnfsf4, Tnfrsf4, Rorc, Ptcra, Pdcd1, Serpinb9, Hif1a, Adam8, Ripk1, Gpam, Fadd, Bak1, Dffa, Tsc22d3, Bcl2l11, Casp8, Blm, Bcl10, Ceacam1, Siva1, Slc46a2, Pdcd7, Prelid1, Kdelr1, Dock8, Tsc22d4, Cd274, Zc3h8, Dnaja3, Ripk3, Bbc3, Gimap8, Nfkbid, Ada, Akt1, Bmp4, Cd27, Fas, Gli3, Ido1, Il2ra, Lgals3, Pnp, Prkcq, Rag1, Rps6, Ccl5, Tgfb2, Trp53, Wnt5a, Fasl, Siglec1, Bax, Jak3	Pip, Vhl, Efna1, Tnfsf4, Tnfrsf4, Rorc, Ptcra, Serpinb9, Hif1a, Gpam, Fadd, Tsc22d3, Blm, Slc46a2, Dock8, Tsc22d4, Ada, Bmp4, Cd27, Ido1, Pnp, Prkcq, Rag1, Ccl5, Jak3
GO:0031098	stress-activated protein kinase signaling cascade	GO:0070303	negative regulation of stress-activated protein kinase signaling cascade	239	39	Traf2, F2rl1, Ccr7, Vegfa, Tiam1, Hand2, Ptger4, Rapgef1, Mdfic, Tgfbr3, Lep, Tnf, Ltbr, Ptk2b, Hsph1, Cdc42, Dvl2, Ptpn22, Serpinf2, Dlg1, Irak1, Cav3, Mdfi, Gadd45b, Gadd45a, Prmt1, Zfp36l1, Myd88, Traf6, Sfrp2, Gab1, Dvl3, Ripk1, Fzd8, Nbr1, Fzd4, Fzd5, Dab2, Fgf12, Fgf14, Sema4c, Mapkapk2, Pafah1b1, Axin1, Ephb1, Rhoa, Fgf15, Per1, Tnfsf11, Ercc6, Mid1, Rbm4, Itch, Traf4, Dnaja1, Pbk, Zfp622,…	F2rl1, Hsph1, Ptpn22, Dlg1, Sfrp2, Pafah1b1, Per1, Itch, Dnaja1, Pbk, Mapk8ip1, Hipk3, Men1, Trp73, Hdac3, Igbp1, Ceacam1, Foxm1, Ncor1, Sfrp5, Cdc42se1, Foxo1, Dact1, Gps2, Zmynd11, Dusp19, Dusp3, Aida, Marveld3, Dusp10, Fktn, Serpinb3d, Taok3, Akt1, Sfrp4, Sfrp1, Mecom, Gstp1, Ezr
GO:0070371	ERK1 and ERK2 cascade	GO:0070373	negative regulation of ERK1 and ERK2 cascade	280	63	F2r, Thpo, Ccl8, Pla2g5, F2rl1, Phb2, Cav1, Vegfa, Tiam1, Ccl11, Hand2, Ptger4, Nqo2, Ccl9, Rapgef1, Xcl1, Ccr3, Ccr1, Tgfbr3, Erbb4, Adra1a, Ptk2b, P2ry1, Adcyap1, Dusp1, Ednra, Vegfb, Nrp1, Adipoq, Ptpn22, Serpinf2, Dlg1, Ctsh, Cd36, Zfp36l2, Zfp36l1, Ntsr2, Rit2, Npy5r, Ccl12, Angpt1, St5, Oxtr, Dab2, Htr2b, Atf3, Esr2, Htr2a, Ptprr, Ackr3, Pten, Atp6ap1, Ephb1, Fgf15, Cx3cl1, Ccl25, Fgf10, Tn…	Cav1, Rapgef1, Dusp1, Adipoq, Dlg1, Dab2, Atf3, Ptprr, Pten, Itgb1bp1, Klf4, Synj2bp, Spry2, Spry1, Spry4, Pin1, Slc9a3r1, Ndrg2, Rgs14, Dusp26, Rps6ka6, Dusp6, Dab2ip, Ace2, Ankrd26, Dusp3, Errfi1, Tbc1d10c, Wnk2, Gper1, Tnip1, Sirt3, Ranbp9, Phlpp1, Nlrp6, Vrk3, Flcn, Dusp4, Cnksr3, Nlrp12, C1ql4, Btn2a2, E130311K13Rik, Abl1, Cryba1, Csk, Smad4, Dmd, Eif3a, Fbln1, Gstp1, Igf1, Lif, Tlr4, Lyn, P…
GO:0031102	neuron projection regeneration	GO:0070571	negative regulation of neuron projection regeneration	53	15	Tnc, Ptprf, Omg, Adm, Pten, Matn2, Adam17, Neo1, Ulk1, Fkbp1b, Klf4, Klk8, Map2k1, Map2k2, Map4k4, Apoa5, Rtn4, Cers2, Ndel1, Rtn4r, Inpp5f, Stk24, Lrig2, Scarf1, Xylt1, Rtn4rl1, Rtn4rl2, Rgma, Apoa1, Apoa4, Apoe, Bcl2, Braf, Cntf, Mtr, Dhfr, Fas, Folr1, Gfap, Hgf, Igf1r, Jak2, Jun, Mif, Mmp2, Nefh, Nefl, Ntrk3, Prrx1, Ptprs, Epha4, Tnr, Lamb2	Pten, Neo1, Klk8, Map4k4, Rtn4, Cers2, Rtn4r, Inpp5f, Lrig2, Xylt1, Rtn4rl1, Rgma, Ptprs, Epha4, Tnr
GO:0070661	leukocyte proliferation	GO:0070664	negative regulation of leukocyte proliferation	308	76	Cd86, Cd79a, Cd80, F2rl1, Nfatc2, Efnb1, Lmo1, Ccr7, Il15, Stat5b, Stat5a, H2-Ab1, Btn1a1, Cxcl12, Cd6, Tnfsf4, Tnfrsf4, Cdkn1a, Il12rb1, Xcl1, Lep, Cdkn2a, Hes1, Prkar1a, Ahr, Satb1, Ccr2, Hells, Ptpn22, Bcl6, Atm, Dlg1, Inpp5d, Cd38, Ifng, Ifnb1, Ifna9, Ifna7, Ifna6, Ifna5, Ifna4, Ifna2, Ifna1, Cd1d1, Casp3, Il18, Myd88, Pkn1, Traf6, Ccl12, St6gal1, Gpam, Ifna11, Cd244, Fadd, Irs2, Impdh2, Slc4…	H2-Ab1, Btn1a1, Xcl1, Cdkn2a, Prkar1a, Atm, Dlg1, Inpp5d, Casp3, Pkn1, Ccl12, Lgals9, Sftpd, Itch, Slfn1, Pla2g2d, Mad1l1, Grem1, Ceacam1, Foxj1, Sdc4, Pla2g2f, Tnfrsf13b, Foxp3, Peli1, Vsir, Clec4g, Cd274, Ndfip1, Pdcd1lg2, March7, Gpnmb, Glmn, Il20rb, Cblb, Pawr, Tnfrsf21, Havcr2, Cd276, D930015E06Rik, Cd300a, Pde5a, Btla, Tnfrsf14, Vsig4, Rc3h1, Zc3h12d, Btn2a2, Bmp4, Btk, Cd24a, Cd44, Cebpb, …
GO:0007050	cell cycle arrest	GO:0071157	negative regulation of cell cycle arrest	133	19	Cdk5r1, Msh2, Pou4f1, Tfap4, Brca1, Cdkn1a, Cdkn1c, Cdkn1b, Pml, Cdkn2b, Cdkn2a, Cdkn2d, Cdkn2c, Ppm1g, Mybbp1a, Skil, Tsg101, Rnf112, Atm, Ing4, Gata6, Ifng, Apbb1, Gadd45a, Mdm4, Ptprv, Wnt10b, Bin1, Apbb2, Ddit3, Fap, Cast, Fgf10, Pkd2, Tbrg1, Ilk, Smad3, Tcf7l2, Ccnk, Slfn1, Fzd9, Men1, Cdk9, Cradd, Trp73, Neurod1, Mlf1, Stk11, Uhmk1, Map2k1, Foxm1, Ern2, Eif2ak4, Foxe3, Magi2, Chek2, Irf6, I…	Tfap4, Mdm4, Cast, Fgf10, Ccnk, Fzd9, Cdk9, Foxe3, Chek2, Nupr1l, Gper1, Mlxipl, Rassf1, Calr, Ccnd1, Cdk4, Hsp90ab1, Mdm2, Mif
GO:0007091	metaphase/anaphase transition of mitotic cell cycle	GO:0071174	mitotic spindle checkpoint	46	32	Cdc27, Cit, Atm, Stil, Terf1, Cenpe, Anapc4, Cdc23, Bub1, Ttk, Bub1b, Klhl22, Zfp207, Tacc3, Mad1l1, Cdc6, Cul3, Zw10, Lcmt1, Mad2l1, Nek6, Cdc26, Mad2l1bp, Khdc3, Ndc80, Nsmce2, Ube2c, Anapc10, Cep192, Xrcc3, Tpr, Anapc15, Psmg2, Tex14, Dync1li1, Mtbp, Pcid2, Gen1, Hecw2, Usp44, Apc, Ccnb1, Csnk2a1, Csnk2a2, Plk1, Rb1	Atm, Stil, Terf1, Cenpe, Bub1, Ttk, Bub1b, Klhl22, Zfp207, Mad1l1, Zw10, Lcmt1, Mad2l1, Mad2l1bp, Khdc3, Ndc80, Cep192, Xrcc3, Tpr, Anapc15, Psmg2, Tex14, Dync1li1, Mtbp, Pcid2, Gen1, Usp44, Apc, Ccnb1, Csnk2a1, Csnk2a2, Plk1
GO:0060070	canonical Wnt signaling pathway	GO:0090090	negative regulation of canonical Wnt signaling pathway	237	100	Isl1, Pou5f1, Dlx5, Wnt11, Ndp, Cav1, Ube2b, Yap1, Nog, Mgat3, Mitf, Rapgef1, Tle2, Fgf9, Gpc3, Ctnnd1, Rab5a, Cdc42, Dvl2, Sox17, Xiap, Mesp1, Wnt10b, Siah2, Sfrp2, Hdac1, Dvl3, Emd, Fzd8, Fzd6, Fzd3, Fzd4, Fzd7, Fzd5, Dab2, Ddit3, Prop1, Cfc1, Usp34, Kdm6a, Pten, Axin1, Arntl, Snai2, Ptpro, Hdac2, Fgf10, Ilk, Eda, Ctnnd2, Fzd1, Wnt9b, Smad3, Psen1, Tcf7l1, Tcf7l2, Dapk3, Wnt2b, Axin2, Lrp5, Scy…	Isl1, Wnt11, Cav1, Nog, Rapgef1, Tle2, Gpc3, Ctnnd1, Sox17, Mesp1, Siah2, Sfrp2, Hdac1, Fzd6, Dab2, Ddit3, Axin1, Snai2, Ptpro, Hdac2, Tcf7l2, Axin2, Scyl2, Dkk1, Lats1, Invs, Grem1, Apc2, Mapk14, Ror2, G3bp1, Limd1, Lats2, Dkk3, Park2, Sfrp5, Foxo1, Foxo3, Dkk2, Dact1, Sostdc1, Sdhaf2, Tmem88, Chd8, Cthrc1, Prickle1, Dab2ip, Mllt3, Fuz, Wwtr1, Draxin, Mad2l2, Amer2, Nkd2, Amer1, Cby1, Nphp3, Cyl…
GO:0007178	transmembrane receptor protein serine/threonine kinase signaling pathway	GO:0090101	negative regulation of transmembrane receptor protein serine/threonine kinase signaling pathway	333	101	Usp15, Pou5f1, Dlx5, Cav1, Tgfb1i1, Akap4, Acvr2a, Scx, Zyx, Bmp7, Ptprk, Nog, Bmp8a, Nbl1, Tgfbr3, Pml, Tfap2b, Fgf9, Cdkn2b, Sub1, Hes1, Hes5, Gpc3, Glg1, Cdh5, Amhr2, Adam9, Inhbc, Skil, Fam89b, Zic2, Bmpr1b, Bmp8b, Lefty1, Gdnf, Gata6, Cav3, Cav2, Myd88, Cited1, Smad2, Nkx2-1, Sfrp2, Hpgd, Pxn, Hnf4a, Ltbp1, Dab2, Nov, Hfe, Inhbe, Itga8, Cfc1, Smad1, Lgals9, Bmpr2, Dnm2, Axin1, Adam17, Neo1, …	Cav1, Tgfb1i1, Nog, Nbl1, Tgfbr3, Glg1, Skil, Fam89b, Lefty1, Cav2, Nkx2-1, Sfrp2, Nov, Dnm2, Adam17, Smad7, Ctdspl2, Onecut1, Fzd1, Cer1, Tcf7l2, Cidea, Ldlrad4, Chrd, Hipk2, Strap, Dkk1, Smad6, Pdpk1, Grem1, Synj2bp, Dand5, Grem2, Pin1, Tob1, Magi2, Tbx20, Fstl3, Onecut2, Stub1, Sostdc1, Smurf2, Nepn, Aspn, Bambi, Pbld1, Rasl11b, Chrdl2, Hfe2, Prdm16, Tmprss6, Nanog, Snx6, Dact2, Bmper, Sost, S…
GO:0001822	kidney development	GO:0090185	negative regulation of kidney development	269	18	Fmn1, Wnt11, Pou3f3, Umod, Pcnt, Six2, Six1, Vcan, Slc12a1, Vegfa, Aqp1, Zbtb16, Yap1, Bmp7, Nog, Cdkn1c, Dll1, Tfap2a, Tfap2b, Col4a4, Col4a3, Hes1, Hes5, Gpc3, Ahr, Pgf, Efnb2, Ctnnd1, Cxcr2, Ptch1, Lama5, Ednra, Six4, Nrp1, Myo1e, Enpep, Epcam, Adipoq, Dlg1, Gdnf, Ifng, Slc5a1, Kif3a, Stra6, Cited1, Smad2, Smo, Angpt1, Adamts1, Eya1, Itga8, Smad1, Jag1, Aqp2, Ptpro, C3ar1, Fgf10, Pkd2, Smad7, …	Six1, Bmp7, Adipoq, Ifng, Cited1, Grem1, Osr1, Tacstd2, Sall1, Flcn, Bmp4, Ctnnb1, Gata3, Pax2, Pax8, Shh, Hnf1b, Wt1
GO:0001836	release of cytochrome c from mitochondria	GO:0090201	negative regulation of release of cytochrome c from mitochondria	57	18	Gpx1, Tnfsf10, Bid, Bnip3, Bad, Fxn, Bak1, Bcl2l11, Bik, Cideb, Parl, Trp73, Mapk9, Park2, Bok, Psmd10, Pla2g6, Sfn, Pdcd5, Fis1, Prelid1, Timm50, Apopt1, Moap1, Pink1, Triap1, Fam162a, Dnm1l, Opa1, Wdr35, Gper1, Nol3, Mllt11, Pmaip1, Higd1a, Pycard, Ppif, Bmf, Bbc3, Akt1, Avp, Bcl2, Bcl2l1, Cck, Fas, Ggct, Hgf, Igf1, Jun, Lmna, Mmp9, Plaur, Sod2, Trp53, Atp7a, Arrb2, Bax	Gpx1, Fxn, Parl, Park2, Psmd10, Prelid1, Triap1, Opa1, Nol3, Higd1a, Ppif, Akt1, Avp, Bcl2l1, Hgf, Igf1, Lmna, Arrb2
GO:0030072	peptide hormone secretion	GO:0090278	negative regulation of peptide hormone secretion	254	61	Hmga2, Isl1, Ppard, Ptprn, Pdx1, Mtnr1a, Cacna1c, Aqp1, Tiam1, Ptger4, Bmp8a, Cnr1, Lep, Tfap2b, Nnat, Cplx1, Tnf, Rest, Lepr, Adcyap1, Myo5a, Anxa5, Slc16a1, Cacna1e, Rfx3, Gpld1, Slc18a2, Hif1a, Ppp3cb, Ppp3ca, Stxbp3, Ptprn2, Efna5, Cd38, Kcnj11, Gip, Srebf1, Ifng, Pfkfb2, Ptprv, Smad2, Kcnq1, Hdac1, Pde1c, Hnf4a, Nov, Hfe, Irs2, Ucp2, Bad, Arntl, Nrxn1, Kif5b, Cpt1a, Rab11fip5, Tnfsf11, Doc2b…	Mtnr1a, Bmp8a, Lep, Rest, Anxa5, Ppp3ca, Kcnj11, Srebf1, Ptprv, Kcnq1, Hdac1, Pde1c, Nov, Ucp2, Oit1, Pde3b, Fkbp1b, Uts2, Map4k4, Vsnl1, Cartpt, Sytl4, Abcc8, Park2, Pim3, Nucb2, Midn, Npff, Psmd9, Jagn1, Eny2, Rptor, Sirt4, Ndufaf2, Ghrl, Sirt1, Mtnr1b, Ghsr, Stxbp5l, Pde8b, Madd, Acvr1c, Kalrn, Adra2a, Crh, Crhbp, Sfrp1, Crhr2, Drd2, Hadh, Hmgcr, Inhbb, Kcnb1, Mup1, Nos1, Pfkl, Pparg, Ptger3, …
GO:0070509	calcium ion import	GO:0090281	negative regulation of calcium ion import	169	22	Cdk5, F2r, Cacna1c, Cxcl12, Xcl1, Hes1, Ptk2b, Atp2a1, Ednra, Myo5a, Spink1, Cacna1e, Cherp, Ccr5, Capn3, Cav3, Hrh1, Slc8a1, Slc8a3, Slc8a2, Ccl12, Stc1, Ddit3, Htr2b, Cacna1a, Htr2a, Trpc4, Trpc1, Cxcr4, Pkd2, Diaph1, Cacna1g, Hap1, Gck, Ucn, Snca, Atg5, Cxcr3, F2rl3, Casq1, Casq2, Cask, Cyba, Fkbp1b, Pdpk1, P2rx7, Camk2d, Trpv1, Trpv2, Gsto1, Slc30a1, Coro1a, Ccl19, Xcr1, Homer1, Grm6, Casr, T…	Hes1, Spink1, Pkd2, Casq2, Fkbp1b, Gsto1, Slc30a1, Gstm7, Mrln, Trdn, Pawr, Wfdc6a, Fcrl5, Ace, Crhr2, Hrc, Ntsr1, Prkce, Trim27, Sri, Tgfb1, Tgfb2
GO:0071363	cellular response to growth factor stimulus	GO:0090288	negative regulation of cellular response to growth factor stimulus	544	125	N/A	Ptprf, Cav1, Tgfb1i1, Nog, Nbl1, Tgfbr3, Glg1, Skil, Fam89b, Cav2, Nkx2-1, Sfrp2, Cd59a, Pdcd6, Dnm2, Adam17, Smad7, Gpc1, Ctdspl2, Onecut1, Fzd1, Cer1, Tcf7l2, Cidea, Ldlrad4, Cask, Chrd, Hipk2, Slit2, Strap, Dkk1, Cflar, Smad6, Pdpk1, Cnmd, Grem1, Dand5, Grem2, Spry2, Spry1, Pin1, Tob1, Ofd1, Cxcl13, Fstl3, Onecut2, Stub1, Sostdc1, Smurf2, Nepn, Aspn, Bambi, Pbld1, Rasl11b, Chrdl2, Hfe2, Dab2ip…
GO:0006886	intracellular protein transport	GO:0090317	negative regulation of intracellular protein transport	963	87	N/A	Cdk5, Ppm1b, Rangap1, Mdfic, Akap1, Nfkbia, Pkia, Nfkbib, Fam89b, Adipoq, Cd36, Ei24, Emd, Angpt1, Hnf4a, Nov, Faf1, Snai2, Pkd2, Inpp5k, Fzd1, Axin2, Itgb1bp1, Ppp2ca, Bard1, Dyrk2, Ogt, Tacc3, Pkig, Hdac3, Ube2g2, Trip6, Sufu, Apc2, Mapk7, Slc9a3r1, Tnfsf14, Keap1, Psmd10, Ccdc22, Sfrp5, Gsk3b, Lrrk2, Erlec1, Bag4, Pbld1, Ubac2, Dab2ip, Derl3, Wwtr1, Uaca, Cyld, Tbc1d10c, Sirt4, Svip, Os9, Nol3…
GO:0007569	cell aging	GO:0090344	negative regulation of cell aging	136	17	Pla2r1, Cav1, Zfp354a, Cdkn1a, Pml, Cdkn2a, Prkdc, Npm1, Srf, Bcl6, Atm, Pdcd4, Atr, Mnt, Brca2, Pten, Wrn, Arntl, Ilk, Terf2, Tert, Cdk6, Trp63, Mapkapk5, Bmpr1a, Nek4, Mapk14, Map2k1, Foxm1, Nup62, Nox4, Chek2, Zfp277, Ypel3, Eef1e1, Rsl1d1, Romo1, Smc6, March5, Nsmce2, Ctc1, Ing2, Pnpt1, Zkscan3, Pot1b, Opa1, Bcl2l12, Nuak1, 1500015O10Rik, Fzr1, Dnaja3, Sirt1, Wnt16, Morc3, Prmt6, Pawr, Prelp,…	Prkdc, Bcl6, Pten, Terf2, Tert, Cdk6, Trp63, Foxm1, March5, Zkscan3, Bcl2l12, Fzr1, Sirt1, Abl1, Mif, Twist1, Wnt1
GO:0007599	hemostasis	GO:1900047	negative regulation of hemostasis	179	46	Serpine2, F2r, F2rl1, Cav1, Vav2, Entpd1, Klkb1, Txk, Pdpn, F10, Tyro3, Ptprj, Procr, P2ry1, Anxa5, Vkorc1, Srf, Serpinf2, Stxbp3, Stxbp1, Lyst, Myl12b, Myh9, Gp1bb, Cd36, Stx2, Prkg1, Nfe2l2, Fzd6, Tfpi2, Hnf4a, F7, Prdx2, Tfpi, Pros1, Gp5, Entpd2, Cx3cl1, Kng1, P2rx1, C9, Tln1, Asic2, Evl, Ilk, Anxa8, F2rl3, F2rl2, Pip5k1c, Fga, Papss2, Gp1ba, Ap3b1, S100a9, Hpse, Axl, Ceacam1, Slc7a11, Foxa2, …	Serpine2, Klkb1, Anxa5, Serpinf2, Prkg1, Pros1, Gp5, Kng1, Fga, Gp1ba, Ceacam1, Proz, F12, Psg23, Cpb2, Tmprss6, C1qtnf1, Ubash3b, Hrg, Tspan8, Adamts18, Abat, Kng2, Adrb2, Alox12, Apoe, Apoh, Anxa2, Cd34, F2, Serping1, Fgg, Tpsab1, Pdgfa, Pdgfb, Pdgfra, Prkcd, Serpine1, Plau, Plg, Proc, Ptger3, Thbd, Thbs1, F11, Fgb
GO:0032869	cellular response to insulin stimulus	GO:1900077	negative regulation of cellular response to insulin stimulus	162	39	Slc9a1, Tsc2, Ptprf, Stat1, Cish, Grb10, Eif4ebp1, Rela, Lep, Cdk2, Prkdc, Akt2, Rab10, Fer, Myo5a, Gpld1, Myo1c, Adipoq, Ahsg, Cav2, Srebf1, Zfp36l1, Ptprv, Bcar1, Ywhag, Cpeb1, Gpam, Eif4ebp2, Pik3r3, Irs2, Rnasel, Pik3r2, Rbm4, Kl, Irs3, Inpp5k, Socs2, Socs3, Smarcc1, Zfp106, Rps6kb1, Gck, Vamp2, Inppl1, Pde3b, Irs4, Pdpk1, Cyfip1, Ogt, Pak1, Sgk1, Parp1, Stxbp4, Pdk2, Kat2b, Capn10, Akt3, Sh2…	Tsc2, Ptprf, Cish, Grb10, Rela, Ahsg, Inpp5k, Socs2, Socs3, Rps6kb1, Inppl1, Socs1, Grb14, Nucb2, Lmbrd1, Mzb1, Ankrd26, Tsc1, Pid1, Prkaa1, Kank1, Gsk3a, Ncoa5, Gpr21, Mir143, Trim72, Mstn, Il1b, Enpp1, Prkca, Prkcb, Prkcd, Prkcq, Prkcz, Pparg, Ptpn2, Ptpre, Ybx1, Irs1
GO:0034504	protein localization to nucleus	GO:1900181	negative regulation of protein localization to nucleus	372	73	Cfl1, F2r, Ppm1b, Dag1, Pou5f1, Slc9a1, Phb2, Tsc2, Six3, Six2, Six1, Stat3, Zbtb16, Vhl, Bmp7, Kpna1, Kpna2, Skp1a, Brca1, Cdkn1a, Hcls1, Rasl2-9, Mdfic, Pml, Lep, Cct4, Cct3, Fgf9, Akap1, Cdkn2a, Nfkbia, Pkia, Nfkbib, Erbb4, Tnf, Hes1, Nup88, Ddx5, Il18r1, Hspa8, Six4, Npm1, Cherp, Fam89b, Zic1, Sin3a, Ppp3cb, Ppp3ca, Ptpn22, Ppp3r1, Cct8, Cct7, Cct5, Cct2, Bcl6, Kpnb1, Sema5a, Cav2, Ifng, Cd36…	Ppm1b, Mdfic, Akap1, Nfkbia, Pkia, Nfkbib, Fam89b, Sin3a, Cd36, Ei24, Emd, Angpt1, Hnf4a, Nov, Faf1, Snai2, Polr1a, Pkd2, Fzd1, Axin2, Ppp2ca, Dyrk2, Dclk1, Tacc3, Pkig, Trip6, Sufu, Apc2, Mapk7, Slc9a3r1, Tnfsf14, Keap1, Psmd10, Ccdc22, Sfrp5, Gsk3b, Pbld1, Dab2ip, Wwtr1, Dclk2, Trim29, Uaca, Cyld, Tbc1d10c, Chp1, Mtor, Cldn18, Litaf, C1qtnf3, Sirt1, Fbxw11, Fbxo4, Lzts2, Zc3h12a, Flcn, Pde2a, N…
GO:0006164	purine nucleotide biosynthetic process	GO:1900372	negative regulation of purine nucleotide biosynthetic process	238	42	Calcr, Guca1a, Entpd1, Adcy7, Mtnr1a, Stat3, Aqp1, Adsl, Atp6v0a1, Ptger4, Atp6v0a2, Ptk2b, Adcyap1, Gucy2f, Gucy2e, Ednra, Gucy2g, Gucy2d, Atp5o, Ldhd, Atp5k, Gucy2c, Vipr2, Atp5g1, Atp5j, Atp5b, Gpr65, Rit2, Adm, Npy2r, Insl3, Lpar1, Adcyap1r1, Adcy9, Htr2b, Impdh2, Ampd3, Galr1, Atp5f1, Ece1, Guca1b, Atp5c1, Palm, Guca2b, Ucn, Gbas, Wfs1, Galr3, Papss1, Hpca, Galr2, Adnp, Parp1, Adcy8, Mthfd1,…	Entpd1, Ednra, Npy2r, Lpar1, Galr1, Palm, Galr3, Hpca, Galr2, Parp1, Grm7, Grm8, Nucb2, Gabbr1, P2ry13, Gpr87, Pid1, Hrh3, Akap9, Flcn, Pde2a, Olfr150, Akap5, Gpr176, Olfr275, Olfr683, Olfr684, Olfr919, Olfr1101, Akap6, Adra2a, Aplp1, Crhr2, Drd2, Drd3, Drd4, Edn1, Htr1b, Npr3, Oprl1, Oprm1, Ptger3
GO:0034599	cellular response to oxidative stress	GO:1900408	negative regulation of cellular response to oxidative stress	223	49	Cfl1, Mcl1, Traf2, Rack1, Hnrnpd, Rad52, Pla2r1, Stat6, Aqp1, Rela, Ptprk, Pml, Cdkn2a, Tnf, Gpx5, Gpx1, Srxn1, Hsph1, Fer, G6pdx, Hif1a, Melk, Sin3a, Coq7, Gfer, Cd36, Ezh2, Rhob, Slc8a1, Rgn, Hdac1, Bcar1, Ripk1, Vnn1, Nfe2l2, Epas1, Bnip3, Prdx2, Trpc6, Arntl, Etv5, Fxn, Hdac2, Impact, Tnfaip3, Fzd1, Endog, Pde8a, Snca, Pycr2, Zfp622, Gpr37, Hdac6, Ccs, Cflar, Rnf7, Parp1, Ppargc1a, Pdk2, Prkr…	Rack1, Gpx1, Hsph1, Hif1a, Gfer, Vnn1, Nfe2l2, Fzd1, Pde8a, Gpr37, Mapk7, Nr4a3, Park2, Scly, Nono, Lrrk2, Trap1, Pink1, Fbxo7, Bag5, Nup93, Atg7, Tldc1, Nme5, Nol3, Gpr37l1, Tsc1, Sirt1, Glrx, Park7, Ngb, Oxr1, Pycr1, Tbc1d24, Ncoa7, Hk3, Tldc2, Atf4, Ctnnb1, Epor, Gata4, Hgf, Hspb1, Met, Reg3b, Psap, Sod2, Txn1, Wnt1
GO:0006163	purine nucleotide metabolic process	GO:1900543	negative regulation of purine nucleotide metabolic process	453	64	Msh2, Rack1, Aldoc, Gpr3, Calcr, mt-Nd5, mt-Nd4l, mt-Nd4, mt-Nd2, mt-Cytb, mt-Co2, mt-Co1, Guca1a, Entpd1, Adcy7, Mtnr1a, Stat3, Cox6a1, Vegfa, Aqp1, Adsl, Cox7c, Atp6v0a1, Cacnb4, Ptger4, Cox6a2, Rora, Ppara, Ier3, Atp6v0a2, Ptk2b, Adcyap1, Gucy2f, Gucy2e, Atp2b2, Sstr4, Hspa8, Ednra, Cox8b, Cox8a, Cox7a2l, Gucy2g, Gucy2d, Atp5o, Ldhd, Atp5k, Gucy2c, Hif1a, Vipr2, Coq7, Dld, Atp5g1, Atp5j, Atp5b…	Entpd1, Stat3, Ier3, Sstr4, Ednra, Npy2r, Lpar1, Rhoa, Galr1, Palm, Galr3, Hpca, Galr2, Cbfa2t3, Parp1, Ppargc1a, Grm7, Grm8, Sirt6, Nucb2, Gabbr1, Dnajc15, P2ry13, Ddit4, Mlxipl, Mtch2, Egln1, Gpr87, Pid1, Hrh3, Ppif, Akap9, Mtnr1b, Flcn, Tigar, Pde2a, Olfr150, Akap5, Gpr176, Olfr275, Olfr683, Olfr684, Olfr919, Olfr1101, Hdac4, Akap6, Adra2a, Aplp1, Apoc3, Tspo, Crhr2, Drd2, Drd3, Drd4, Edn1, Fb…
GO:0000302	response to reactive oxygen species	GO:1901032	negative regulation of response to reactive oxygen species	176	24	Cfl1, Lig1, Traf2, Rack1, Hnrnpd, Ptprn, Ccr7, Stat6, Aqp1, Rela, Ptprk, Cdkn2a, Tnf, Gpx1, Ptk2b, Hsph1, Adam9, Fer, Casp3, Cd36, Ezh2, Rhob, Slc8a1, Rgn, Bcar1, Ripk1, Nfe2l2, Bnip3, Ucp2, Slc4a1, Prdx2, Trpc6, Plk3, Fxn, Hdac2, Impact, Ucp3, Ercc6, Kpna4, Hyal2, Tnfaip3, Endog, Pde8a, Casp6, Gpr37, Ppp2cb, Hdac6, Ccs, Cflar, Parp1, Pdk2, Fbln5, Ccl19, Mapk7, Mapk8, Map3k5, Txnrd2, Axl, Rps3, T…	Rack1, Hsph1, Nfe2l2, Pde8a, Gpr37, Nr4a3, Lrrk2, Trap1, Pink1, Fbxo7, Nup93, Nol3, Gpr37l1, Glrx, Park7, Ngb, Pycr1, Hk3, Epor, Hgf, Met, Reg3b, Psap, Txn1
GO:0038034	signal transduction in absence of ligand	GO:1901099	negative regulation of signal transduction in absence of ligand	74	33	Mcl1, Ppp1ca, Tnf, Gdnf, Bcl2l2, Ripk1, Fadd, Eya3, Eya2, Eya1, Prdx2, Bad, Snai2, Cx3cl1, Bak1, Fgf10, Bcl2l11, Tert, Dapk3, Itm2b, Bcl2l10, Cx3cr1, Eya4, Csf2, Map2k5, Mapk7, Bag3, Srpx, Gsk3b, Pf4, Foxo3, Moap1, Zc3hc1, Ppp2r1b, Ppp2r1a, Htra2, Wwox, Clca3a2, Stradb, Gsk3a, Sgk3, Agap2, Gfral, Bcl2, Bcl2l1, Ctnna1, Col2a1, Mknk2, Mknk1, Unc5b, Erbb3, Fas, Fgfr1, Fyn, Gas1, Gata1, Igf1, Il1a, I…	Mcl1, Tnf, Gdnf, Ripk1, Eya3, Eya2, Eya1, Prdx2, Snai2, Cx3cl1, Fgf10, Tert, Bcl2l10, Cx3cr1, Eya4, Csf2, Map2k5, Mapk7, Pf4, Zc3hc1, Stradb, Sgk3, Agap2, Gfral, Bcl2, Ctnna1, Col2a1, Unc5b, Fyn, Gas1, Gata1, Il1b, Il7
GO:0038127	ERBB signaling pathway	GO:1901185	negative regulation of ERBB signaling pathway	103	23	Ptprf, Pigr, Rhbdf1, Ptprj, Tfap2a, Ptpn12, Caml, Ptk2b, Rab7, Fer, Shc3, Tsg101, Ereg, Gab1, Bcar1, Psen2, Esr2, Ptprr, Adam17, Kif16b, Nrg2, Hip1, Adgre4, Psen1, Myoc, Hap1, Lgmn, Neurl1a, Pdpk1, Efemp1, Agr2, Mapk1, Ceacam1, Nup62, Esr1, Hip1r, Iqgap1, Fbxw7, Erbin, Gprc5a, Socs4, Rnf115, Dab2ip, Rnf126, Cpne3, Epgn, Mvb12b, Mvb12a, Errfi1, Gper1, Mvp, Pde6h, Cblc, Styk1, Cblb, Afap1l2, Socs5,…	Ptprf, Ptprj, Tfap2a, Rab7, Tsg101, Psen2, Psen1, Lgmn, Nup62, Gprc5a, Socs4, Rnf115, Dab2ip, Rnf126, Errfi1, Cblc, Cblb, Socs5, Zgpat, Zfyve28, Cbl, Itga1, Ptpn2
GO:0070997	neuron death	GO:1901215	negative regulation of neuron death	369	222	Cdk5r1, Cdk5, Mcl1, Nes, Mybl2, Isl1, F2r, Msh2, Elk1, Rack1, Slc9a1, Pou4f3, Pou4f1, Cdc34, Ppp5c, Abcc1, Ptprf, Star, Six1, Stat3, Vegfa, Nqo1, Meox2, Musk, Tyro3, Nqo2, Tfap2a, Tfap2b, Atn1, Ppara, Tnf, Akt2, Gpx1, Ptk2b, Gclc, Gclm, Hsph1, Cit, G6pdx, Six4, Psmc1, Npm1, Vegfb, Nrp1, Cdc42, Hif1a, Ccr5, Atm, Stxbp1, Gdnf, Cln3, Xiap, Casp3, Gfer, Adam8, Rock1, Il18, Cited1, Hyou1, Bag1, Siah1a…	Cdk5, Nes, Isl1, F2r, Msh2, Rack1, Pou4f1, Ppp5c, Abcc1, Star, Six1, Stat3, Vegfa, Tyro3, Tfap2a, Tfap2b, Ppara, Ptk2b, Gclc, Gclm, Hsph1, Six4, Psmc1, Npm1, Vegfb, Nrp1, Hif1a, Stxbp1, Gdnf, Cln3, Xiap, Gfer, Adam8, Rock1, Cited1, Hyou1, Bag1, Serpinf1, Hdac1, Ccl12, Btg2, Angpt1, Esr2, Cacna1a, Prdx2, Rhoa, Neo1, Kif14, Chl1, Ilk, Fzd1, Sorl1, Tert, Psen1, Birc5, Pik3ca, Ucn, Snca, Ppt1, Fzd9, …
GO:0001944	vasculature development	GO:1901343	negative regulation of vasculature development	661	90	N/A	Ptprm, Stat1, Meox2, Bmp7, Ptger4, Pml, Col4a3, Ngp, Ccr2, Sema4a, Ifng, Cd36, Rock2, Rock1, Serpinf1, Amot, Cd59a, Adamts1, Rhoa, Gtf2i, Angpt2, Cxcr3, Itgb1bp1, Hdac5, Cx3cr1, Pde3b, Angpt4, Sema3e, Cnmd, Hhip, Klf4, Synj2bp, Map2k5, Foxc1, Cxcl10, Dll4, Pf4, Foxo4, Rgcc, Ecscr, Dab2ip, Pdcd10, Tnmd, Krit1, Adgrb1, Sulf1, Hrg, Optc, Stab1, Stard13, Mmrn2, Adgrb3, Gpr4, Flcn, Vash1, Ism1, Adgrb2…
GO:0071805	potassium ion transmembrane transport	GO:1901380	negative regulation of potassium ion transmembrane transport	152	21	Slc9a1, Kcnd2, Cav1, Kcnj3, Kcnj4, Kcnj2, Kcnj5, Kcnj6, Slc9a3, Slc9a4, Slc9a2, Dlg1, Kcnj11, Cav3, Atp1b3, Kcnj9, Kcnq1, Prkg1, Kcnj12, Kcnab1, Actn2, Kcnab2, Kcnk1, Kcnk2, Dnm2, Hcn1, Tmem38b, Kcns3, Kcnj8, Kcnk3, Kcnj10, Hpn, Sumo1, Kcns2, Kcns1, Kcnu1, Kcnn4, Hcn4, Hcn2, Hcn3, Kcnk4, Fhl1, Casq2, Kcnq2, Kcnj15, Vamp2, Kcnj16, Kcnmb1, Kcnq3, Galr2, Kcnh1, Kcnh2, Kcnh3, Kcnk7, Kel, Pkd2l1, Abcc…	Cav1, Cav3, Kcnq1, Kcnab1, Actn2, Sumo1, Casq2, Kcnh2, Kel, Stk39, Kcne2, Kcne3, Kcne1l, Oxsr1, Nedd4l, Mtnr1b, Kcnrg, Agrn, Ank3, Kcne1, Ptger3
GO:0072331	signal transduction by p53 class mediator	GO:1901797	negative regulation of signal transduction by p53 class mediator	123	27	Msh2, E2f1, Pla2r1, Pou4f1, Bdkrb2, Atrx, Tfap4, Cdkn1a, Pml, Cdkn2a, Myo6, Ddx5, Mybbp1a, Npm1, Atm, Ing4, Ptprv, Atr, Trim24, Brca2, E2f2, Snai2, Ankrd1, Zmat3, Kdm1a, Ep300, Fhit, E2f7, Hipk2, Hipk1, Hint1, Dyrk1a, Dyrk3, Dyrk2, Trp63, Cradd, Ppp1r13b, Trp73, Hic1, Stk11, Pdk2, Grem1, Foxm1, Zfp346, Phlda3, Zfp385a, Park2, Chek2, Bok, Psmd10, Batf, Sh3glb1, Ankrd2, Rbm38, Krcc1, Pidd1, Foxo3, …	Bdkrb2, Snai2, Kdm1a, Dyrk1a, Dyrk3, Zfp385a, Park2, Psmd10, Sh3glb1, Pcbp4, Rffl, Triap1, Bcl2l12, Senp2, Rrn3, Sirt1, Rnf34, Rrm2b, Cep63, Pttg1ip, Ell3, Cd44, Cd74, Mdm2, Mif, Snai1, Twist1
GO:0010498	proteasomal protein catabolic process	GO:1901799	negative regulation of proteasomal protein catabolic process	361	31	Rack1, Ccnf, Cdc34, Trim25, Ube2b, Ube2a, Vhl, Skp1a, Rhbdf1, Ube2h, Pml, Plaa, Gpx1, Tnfaip1, Gclc, Psmc5, Rad23a, Rad23b, Psmc1, Prpf19, Foxred2, Sco1, Ube2i, Aup1, Wnt10b, Siah1a, Pcbp2, Nfe2l2, Dab2, Hfe, Ddit3, Psen2, Commd1, Rnf103, Psmc2, Plk3, Enc1, Axin1, Psme2, Psme3, Psme1, Arntl, Kif14, Anapc4, Sgta, Ankzf1, Psmc3, Atxn3, Mtm1, Plk2, Smad7, Psmb5, Znrf2, Birc2, Sumo1, Psmd4, Rnf4, Ddb…	Sco1, Hfe, Sgta, Mtm1, Smarcc1, Fhit, Pbk, Ubxn1, Sdcbp, Tlk2, Psmf1, Taf9, Gabarapl2, Bag5, Usp19, Bag6, Klhl40, Clec16a, Svip, Gipc1, Usp14, Park7, N4bp1, Ophn1, Wac, Lamp3, Ccar2, Senp1, Hsp90ab1, Prkcg, Shh
GO:0060537	muscle tissue development	GO:1901862	negative regulation of muscle tissue development	431	65	Cfl2, Cdk5, Isl1, Slc9a1, Pou4f1, Tbx5, Myh11, Cav1, Six1, Mybpc3, Scx, Vegfa, Meox2, Nfatc3, Bmp7, Xk, Hand1, Nog, Tnnt2, Tgfbr3, Dll1, Fgf9, Sik1, Erbb4, Smyd1, Prkar1a, Gpx1, Fdps, Gpcpd1, Ddx5, Ahr, Tnni1, Efnb2, G6pdx, Six4, Naca, Skil, Cdc42, Hivep3, Ly6e, Srf, Sin3b, Ppp3ca, Dlg1, Pitx1, Capn3, Gata6, Sox17, Sema3c, Cav3, Cav2, Stra6, Mesp1, Aldh1a2, Slc8a1, Wnt10b, Smo, Emd, Prkg1, Btg2, …	Tbx5, Nog, G6pdx, Six4, Capn3, Cav3, Fzd7, Kcnk2, Pten, Hdac2, Frs2, Tsc22d3, Cxadr, Lrp6, Dkk1, Hdac5, Trp73, Mapk11, Pak1, Hdac3, Tll2, Usp2, Hdac7, Foxp1, Luc7l, Usp19, Pi16, Ctdp1, Sav1, Sirt2, Hdac9, Myocd, Ybx3, Gsk3a, Flcn, Mir1a-2, Mir669a-3, Mir669a-1, Mir669a-2, Mir669a-4, Mir669a-5, Mir669a-6, Mir669a-7, Mir669a-8, Mir669a-9, Mir669a-10, Bdnf, Bmp2, Bmp4, Smad4, Fgf3, Mstn, Gja1, Igfbp…
GO:0051261	protein depolymerization	GO:1901880	negative regulation of protein depolymerization	104	64	Cfl1, Cfl2, F2rl1, Arhgef2, Capzb, Eps8, Hspa8, Capza3, Capza2, Capza1, Shroom2, Sema5a, Myh9, Fgf13, Actn2, Smn1, Aqp2, Kif14, Capg, Vps4b, Twf1, Mid1, Evl, Vill, Stmn3, Swap70, Map1a, Map1b, Scin, Hdac6, Avil, Wdr1, Sgk1, Rp1, Cib1, Twf2, Hdgfrp3, Synj1, Tmod4, Tmod3, Tmod2, Plek, Trim54, Vps4a, Asph, 2900011O08Rik, Mid1ip1, Carmil1, Kif24, Pdxp, Dnajc6, Ccsap, Kif2b, Sh3bgrl3, Lima1, Kif2c, Ka…	Cfl1, Arhgef2, Capzb, Eps8, Capza3, Capza2, Capza1, Shroom2, Myh9, Fgf13, Capg, Twf1, Mid1, Evl, Vill, Swap70, Map1a, Map1b, Scin, Hdac6, Avil, Rp1, Cib1, Twf2, Hdgfrp3, Tmod4, Tmod3, Tmod2, Trim54, 2900011O08Rik, Mid1ip1, Carmil1, Lima1, Katnb1, Specc1l, Clasp2, Clasp1, Arpc2, Eml4, Gas2l1, Ckap2, Lmod1, Lmod2, Plekhh2, hem1, Carmil2, Map6d1, Gas2l2, Dbnl, Add1, Add2, Apc, Gsn, Rdx, Stmn2, Spta1…
GO:0034329	cell junction assembly	GO:1901889	negative regulation of cell junction assembly	161	19	Cfl1, Fmn1, Mmp14, Wnt11, Cav1, Epb41l5, Epb41l3, Vegfa, Slk, Ptprk, Tns1, Ptprj, Rapgef1, Nfasc, Tnf, Ptk2b, Cdh5, Rhoc, Ocln, Myo1c, Srf, Dlg1, Efna5, Gpm6b, Rock2, Rock1, Pip5k1a, Pxn, Rhod, Macf1, Fzd5, Actn2, Pkn2, Pkp4, Ugt8a, Col16a1, Pten, Rhoa, Snai2, Ptpro, Tln1, Flot1, Smad7, Lims1, Arhgap6, Smad3, Myoc, Dapk3, Alox12b, Cldn1, Cldn5, Plec, Itgb1bp1, Hipk1, Enpp2, Cldn3, Pdcd6ip, Wdr1, …	Mmp14, Tnf, Rock2, Rock1, Pten, Arhgap6, Itgb1bp1, Ikbkb, Acvrl1, Coro1c, Dlc1, Rcc2, Clasp2, Bcas3, Phldb2, Ace, Apod, Src, Dmtn
GO:0006473	protein acetylation	GO:1901984	negative regulation of protein acetylation	173	23	Isl1, Brca1, Wbp2, Hcfc1, Msx3, Nap1l2, Sin3a, Ing4, Apbb1, Hdac1, Brca2, Ctcf, Snai2, Morf4l1, Irf4, Hdac2, Crebbp, Per1, Camk1, Dr1, Bloc1s1, Tada1, Ctbp1, Chek1, Ep300, Ep400, Ncoa1, Snca, Atg5, Ehhadh, Epc1, Aanat, Smarcb1, Mbd3, Taf1, Ogt, Msl3, Ruvbl2, Kat2b, Kat2a, Taf10, Taf7, Mapk3, Brd7, Mcrs1, Kat6b, Actl6a, Brd4, Taf9, Eid1, Paxip1, Foxp3, Nupr1, Nat8f1, Dmap1, Taf12, Atat1, Naa16, Po…	Brca1, Msx3, Sin3a, Hdac1, Hdac2, Ctbp1, Snca, Atg5, Taf7, Foxp3, Pih1d1, Hint2, Atg7, Sirt3, Klf15, Noc2l, Sirt1, Park7, Zfp451, L3mbtl2, Spi1, Twist1, Mecp2
GO:0044770	cell cycle phase transition	GO:1901988	negative regulation of cell cycle phase transition	340	123	E2f1, Nfatc1, Phb2, Cdc27, Six3, Ccng1, E2f4, Ddx3x, Pdpn, Tcf19, Cdc25a, Calm3, Calm2, Eif4ebp1, Xpc, Cdkn1a, Cdkn1c, Cdkn1b, Pml, Eps8, Cdkn2b, Cdkn2a, Pkia, Cdk2, Prkdc, Ier3, E2f5, Cit, Cdkn2d, Cdkn2c, Npm1, Mnat1, Mepce, Miip, Sin3a, Ppp3ca, Atm, Stil, Npat, Larp7, Neurog1, Stra8, Ezh2, Zfp36l2, Zfp36l1, Ptprv, Wnt10b, Ccna2, Bid, Ube2l3, Pten, Plk3, Adam17, Terf1, Psme2, Psme3, Psme1, Kif14…	Ccng1, Cdkn1a, Pml, Cdkn2b, Prkdc, Ier3, Cdkn2d, Miip, Atm, Stil, Stra8, Ezh2, Zfp36l2, Zfp36l1, Ptprv, Pten, Plk3, Terf1, Cenpe, Ctdsp2, Pkd2, Bub1, Mre11a, Gsg2, Ttk, D7Ertd443e, Chek1, Hus1, Dgkz, E2f7, Fhl1, Slfn1, Prmt2, Men1, Blm, Ovol1, Trp63, Rad17, Mbd4, Bub1b, Ppp2r3d, Cradd, Trp73, Klhl22, Rpa2, Zfp207, Mad1l1, Tpra1, H2afy, Zw10, Brd7, Nbn, Lcmt1, Fbxo31, Mad2l1, Rbm38, Pidd1, Gpr132,…
GO:0044772	mitotic cell cycle phase transition	GO:1901991	negative regulation of mitotic cell cycle phase transition	317	115	E2f1, Nfatc1, Phb2, Cdc27, Ccng1, E2f4, Ddx3x, Pdpn, Tcf19, Cdc25a, Calm3, Calm2, Eif4ebp1, Xpc, Cdkn1a, Cdkn1c, Cdkn1b, Pml, Eps8, Cdkn2b, Cdkn2a, Pkia, Cdk2, Prkdc, Ier3, E2f5, Cit, Cdkn2d, Cdkn2c, Mnat1, Mepce, Miip, Sin3a, Ppp3ca, Atm, Stil, Npat, Larp7, Neurog1, Ezh2, Zfp36l2, Zfp36l1, Ptprv, Wnt10b, Ccna2, Bid, Pten, Plk3, Adam17, Terf1, Psme2, Psme3, Psme1, Kif14, Cenpe, Crebbp, Anapc4, Ct…	Ccng1, Cdkn1a, Pml, Cdkn2b, Prkdc, Ier3, Miip, Atm, Stil, Ezh2, Zfp36l2, Zfp36l1, Ptprv, Pten, Plk3, Terf1, Cenpe, Ctdsp2, Pkd2, Bub1, Mre11a, Gsg2, Ttk, D7Ertd443e, Chek1, Hus1, Dgkz, E2f7, Fhl1, Slfn1, Prmt2, Blm, Trp63, Rad17, Mbd4, Bub1b, Ppp2r3d, Cradd, Trp73, Klhl22, Rpa2, Zfp207, Mad1l1, Tpra1, Zw10, Brd7, Nbn, Lcmt1, Fbxo31, Mad2l1, Rbm38, Pidd1, Gpr132, Dact1, Foxo4, Rgcc, Mad2l1bp, Zfp8…
GO:0008625	extrinsic apoptotic signaling pathway via death domain receptors	GO:1902042	negative regulation of extrinsic apoptotic signaling pathway via death domain receptors	75	28	Ddx3x, Brca1, Tnf, Pea15a, Gpx1, Skil, Bmpr1b, Rock2, Il18, Sfrp2, Psen2, Fadd, Atf3, Faf1, Pten, Bad, Tnfaip3, Casp8, Fga, Bcl2l10, Dedd, Fem1b, Cflar, Sort1, Bex3, Tnfrsf10b, Faim, Casp8ap2, Bag3, Gabarap, Pidd1, 0610009O20Rik, Rffl, Dedd2, Ddx47, Moap1, Dab2ip, Dapk1, Tmbim1, Zswim2, Faim2, Bloc1s2, Nol3, Trps1, Stk3, Stk4, Tnfrsf23, Tnfrsf22, Park7, Rnf34, Madd, Tmc8, Itprip, Bcl2, Bcl2l1, Sf…	Brca1, Pea15a, Gpx1, Sfrp2, Psen2, Tnfaip3, Fga, Cflar, Faim, Rffl, Dapk1, Tmbim1, Faim2, Nol3, Tnfrsf23, Tnfrsf22, Park7, Rnf34, Itprip, Bcl2l1, Fgg, Hgf, Hmgb2, Hmox1, Icam1, Serpine1, Raf1, Fgb
GO:0044784	metaphase/anaphase transition of cell cycle	GO:1902100	negative regulation of metaphase/anaphase transition of cell cycle	47	33	Cdc27, Cit, Atm, Stil, Terf1, Cenpe, Anapc4, Cdc23, Bub1, Ttk, Bub1b, Klhl22, Zfp207, Tacc3, Mad1l1, Cdc6, Cul3, Zw10, Lcmt1, Mad2l1, Nek6, Cdc26, Mad2l1bp, Khdc3, Ndc80, Nsmce2, Ube2c, Anapc10, Cep192, Xrcc3, Tpr, Anapc15, Psmg2, Tex14, Dync1li1, Mtbp, Pcid2, Gen1, Hecw2, Usp44, Apc, Ccnb1, Csnk2a1, Csnk2a2, Mos, Plk1, Rb1	Atm, Stil, Terf1, Cenpe, Bub1, Ttk, Bub1b, Klhl22, Zfp207, Mad1l1, Zw10, Lcmt1, Mad2l1, Mad2l1bp, Khdc3, Ndc80, Cep192, Xrcc3, Tpr, Anapc15, Psmg2, Tex14, Dync1li1, Mtbp, Pcid2, Gen1, Usp44, Apc, Ccnb1, Csnk2a1, Csnk2a2, Mos, Plk1
GO:0002521	leukocyte differentiation	GO:1902106	negative regulation of leukocyte differentiation	537	85	N/A	Tnfsf4, Mafb, Cdkn2a, Il4ra, Adipoq, Bcl6, Inpp5d, Ifnb1, Prdx2, Zfpm1, Hmgb3, Cdk6, Loxl3, Tjp2, Pglyrp1, Ceacam1, Foxj1, Cartpt, Thoc5, Dtx1, Tob2, Fstl3, Foxp3, Tmem176a, Nrarp, Cul4a, Tmem178, Tmem176b, Fbxo7, Prdm16, Clec2g, Zbtb46, Ubash3b, Cyld, Lrrc17, Pglyrp2, Cldn18, Zc3h8, Clec2d, Clec2i, Inpp4b, Socs5, Gpr68, Trib1, D930015E06Rik, Pilrb1, Tnfsf18, Gpr55, Pglyrp3, Rc3h1, Pglyrp4, Nfkbi…
GO:0070925	organelle assembly	GO:1902116	negative regulation of organelle assembly	651	26	N/A	Arhgef2, Cav3, Dnm2, Mtm1, Lrrk2, Tbc1d7, Patl2, Pink1, Chmp2a, Cep97, Tbc1d30, Chmp4b, Scfd1, Tchp, Phf23, Rbm14, Ccp110, Ehmt2, Trim37, Cdk5rap2, Fez1, Fez2, Smad4, Mak, Mdm1, Map4
GO:0008631	intrinsic apoptotic signaling pathway in response to oxidative stress	GO:1902176	negative regulation of oxidative stress-induced intrinsic apoptotic signaling pathway	43	17	Mcl1, Pml, Gpx1, Hsph1, Hif1a, Melk, Vnn1, Nfe2l2, Zfp622, Rnf7, Parp1, Mapk7, Map3k5, Fbxw7, Park2, Nono, Ubqln1, Stk25, Diablo, Trap1, Pink1, Pdia2, Bag5, Sfpq, Pdilt, Uaca, Nme5, Nol3, Pdk1, Pdcd10, Arl6ip5, Sirt1, Park7, Stk24, Nox1, Bcl2, Cyp1b1, Hspb1, Jak2, Mapt, P4hb, Sod1, Sod2	Gpx1, Hsph1, Hif1a, Vnn1, Nfe2l2, Mapk7, Park2, Nono, Trap1, Pink1, Bag5, Nme5, Nol3, Sirt1, Park7, Hspb1, Sod2
GO:0019076	viral release from host cell	GO:1902187	negative regulation of viral release from host cell	33	16	Trim25, Pml, Rab7, Tsg101, Trim21, Cav2, Trim28, Vps4b, Ddb1, Trim26, Mid2, Vapa, Vps4a, Chmp4c, Trim13, Chmp3, Trim35, Trim62, Chmp2b, Chmp2a, Trim15, Vps37b, Trim32, Ist1, Chmp4b, Vapb, Trim8, Trim11, Trim31, Trim56, Zfp72, Pcx, Trim27	Trim25, Pml, Trim21, Trim28, Trim26, Mid2, Trim13, Chmp3, Trim35, Trim15, Trim32, Vapb, Trim8, Trim11, Trim56, Trim27
GO:0008630	intrinsic apoptotic signaling pathway in response to DNA damage	GO:1902230	negative regulation of intrinsic apoptotic signaling pathway in response to DNA damage	99	23	Mcl1, Msh2, Mlh1, E2f1, Cxcl12, Brca1, Cdkn1a, Pml, Prkdc, Tnf, Ier3, Tpt1, Cdkn2d, Skil, Atm, Ei24, Bid, Brca2, Ackr3, Bad, Snai2, Bak1, Ercc6, Kdm1a, Bcl2l11, Ep300, Casp9, Hipk2, Hipk1, Tnfrsf1b, Tnfrsf1a, Rad9a, Dyrk2, Trp63, Mbd4, Trp73, Hic1, Msh6, Rps3, Phlda3, Zfp385a, Fbxo18, Chek2, Sfn, Nupr1, Snw1, Cdip1, Shisa5, Rps27l, Nacc2, Aen, Moap1, Steap3, Tmem109, Triap1, Trim32, Bag6, Uaca, N…	Cxcl12, Tpt1, Cdkn2d, Bid, Ackr3, Snai2, Kdm1a, Zfp385a, Triap1, Trim32, Usp47, Bcl2l12, Sirt1, Tmem161a, Pgap2, Ccar2, Ell3, Bcl2l1, Cd44, Clu, Cd74, Mif, Snai1
GO:0070059	intrinsic apoptotic signaling pathway in response to endoplasmic reticulum stress	GO:1902236	negative regulation of endoplasmic reticulum stress-induced intrinsic apoptotic signaling pathway	59	18	Pdx1, Pml, Atp2a1, Casp4, Casp3, Hyou1, Ddit3, Nck1, Bak1, Casp9, Apaf1, Nck2, Casp12, Wfs1, Ikbkg, Eif2ak3, Spop, Trib3, Map3k5, Creb3l1, Aifm1, Ern2, Serinc3, Ero1l, Park2, Ube2k, Bok, Gsk3b, Txndc12, Grina, Lrrk2, Dnajc10, Erp29, Chac1, Dab2ip, Bag6, Syvn1, Opa1, Brsk2, Herpud1, Ern1, Pmaip1, Selenok, Sirt1, Park7, Bbc3, Atf4, Bcl2, Cebpb, Selenos, Ins2, Itpr1, Ptpn1, Ptpn2, Trp53, Xbp1, Tmbim…	Pdx1, Hyou1, Wfs1, Ikbkg, Creb3l1, Park2, Txndc12, Grina, Lrrk2, Syvn1, Opa1, Herpud1, Park7, Selenos, Ptpn1, Xbp1, Tmbim6, Creb3
GO:0072332	intrinsic apoptotic signaling pathway by p53 class mediator	GO:1902254	negative regulation of intrinsic apoptotic signaling pathway by p53 class mediator	77	16	Msh2, E2f1, Pou4f1, Bdkrb2, Cdkn1a, Pml, Ddx5, Mybbp1a, Ptprv, Brca2, E2f2, Zmat3, Kdm1a, Ep300, Fhit, Hipk2, Hipk1, Hint1, Dyrk2, Trp63, Ppp1r13b, Trp73, Stk11, Pdk2, Zfp346, Phlda3, Zfp385a, Park2, Chek2, Bok, Sh3glb1, Ankrd2, Krcc1, Nupr1, Jmy, Snw1, Cdip1, Rrp8, Shisa5, Rps27l, Aen, Steap3, Tmem109, Triap1, Bag6, Ddit4, Bcl2l12, Rrn3, Perp, Pmaip1, Wwox, Pycard, Sirt1, Trp53bp2, Topors, Rrm2b…	Bdkrb2, Kdm1a, Zfp385a, Park2, Sh3glb1, Triap1, Bcl2l12, Rrn3, Sirt1, Rrm2b, Cep63, Pttg1ip, Ell3, Cd44, Cd74, Mif
GO:0035556	intracellular signal transduction	GO:1902532	negative regulation of intracellular signal transduction	2315	478	N/A	Hmga2, Serpine2, Ppm1b, Rack1, Dag1, Pou5f1, F2rl1, Tsc2, Cdc34, Cav1, Bdkrb2, Pdx1, Ube2b, Stat1, Ddx3x, Uchl1, Cish, Rela, Bmp7, Cxcl12, Ptprj, Rapgef1, Tle1, Rora, Hgs, Nfkbia, Nfkbib, Adra1a, Adra1b, Gpx1, Tpt1, Tnfaip1, Hsph1, Dusp1, Cdkn2d, Spink1, Hells, Dusp8, Adipoq, Vdac2, Hif1a, Ptpn22, Bcl6, Atm, Dlg1, Cav3, Tank, Hyou1, Sfrp2, Hdac1, Bid, Ripk1, Vnn1, Nfe2l2, Dab1, Hnf4a, Dab2, Nov, …
GO:0044839	cell cycle G2/M phase transition	GO:1902750	negative regulation of cell cycle G2/M phase transition	101	33	Ccng1, Calm3, Calm2, Cdkn1a, Cdkn2b, Cdkn2a, Pkia, Cdk2, Ier3, Cit, Npm1, Miip, Sin3a, Atm, Wnt10b, Ccna2, Kif14, Rad51b, Vps4b, Mre11a, D7Ertd443e, Chek1, Birc5, Cdk6, Hus1, Tpd52l1, Fhl1, Cdc7, Cenpf, Blm, Rad17, Mbd4, Lats1, Camk2d, Foxm1, H2afy, Nbn, Skp2, Hacd1, Chek2, Rab11a, Ppm1d, Akap8l, Brd4, Gpr132, Paxip1, Arpp19, Foxo4, Zfp830, Smarcd3, Mastl, Rnaseh2b, Pagr1a, Ccny, Mrnip, Fbxl15, S…	Ccng1, Ier3, Miip, Atm, Mre11a, D7Ertd443e, Chek1, Hus1, Fhl1, Blm, Rad17, Mbd4, H2afy, Nbn, Gpr132, Foxo4, Zfp830, Mrnip, Syf2, Rint1, Mus81, Oraov1, Topbp1, Usp47, Ticrr, Cdk5rap3, Atf5, Nae1, Fanci, Clspn, Hus1b, Taok3, Cdk1
GO:0044843	cell cycle G1/S phase transition	GO:1902807	negative regulation of cell cycle G1/S phase transition	176	53	E2f1, Nfatc1, Phb2, E2f4, Ddx3x, Pdpn, Tcf19, Cdc25a, Eif4ebp1, Cdkn1a, Cdkn1b, Pml, Cdkn2b, Cdkn2a, Cdk2, Prkdc, E2f5, Cdkn2d, Cdkn2c, Mnat1, Mepce, Ppp3ca, Npat, Larp7, Ezh2, Ptprv, Ccna2, Bid, Pten, Plk3, Adam17, Psme2, Psme3, Psme1, Kif14, Crebbp, Ctdsp2, Plk2, Fgf10, Pkd2, Gsg2, Pole, Tert, Rps6kb1, Cdk6, Dgkz, E2f7, Fhl1, Slfn1, Prmt2, Men1, Ccne2, Zpr1, Trp63, Lats1, Ppp2r3d, Cradd, Trp73,…	Cdkn1a, Pml, Cdkn2b, Prkdc, Cdkn2d, Ezh2, Ptprv, Pten, Plk3, Ctdsp2, Pkd2, Gsg2, Dgkz, E2f7, Fhl1, Slfn1, Prmt2, Men1, Trp63, Ppp2r3d, Cradd, Trp73, Rpa2, Brd7, Fbxo31, Rbm38, Pidd1, Dact1, Rps27l, Nacc2, Ctdspl, Fbxo7, Susd2, Zfp655, Jade1, Gpnmb, Gigyf2, Kank2, Rfwd3, Cdc73, Ctdsp1, Mir26a-1, Mir26b, Zc3h12d, Btn2a2, Mir26a-2, Bcl2, Ccnd1, Mdm2, Casp2, Rb1, Sox4, Trp53
GO:0006979	response to oxidative stress	GO:1902883	negative regulation of response to oxidative stress	359	50	Cfl1, Mcl1, Mtf1, mt-Nd1, Lig1, Traf2, Rack1, Hnrnpd, Rad52, Pla2r1, mt-Nd3, mt-Co1, Cst3, Abcc1, Ptprn, Ccr7, Stat6, Nqo1, Aqp1, Rela, Ptprk, Pml, Cdkn2a, Gpx4, Tnf, Gpx5, Gpx1, Ptk2b, Srxn1, Gclc, Gclm, Hsph1, Gpx3, Adam9, Fer, G6pdx, Etfdh, Gpx2, Adipoq, Hif1a, Melk, Sin3a, Coq7, Cd38, Epx, Casp3, Gfer, Cd36, Ezh2, Rhob, Slc8a1, Rgn, Stx2, Hdac1, Gab1, Bcar1, Ripk1, Vnn1, Nfe2l2, Epas1, Bnip3,…	Rack1, Gpx1, Hsph1, Hif1a, Gfer, Vnn1, Nfe2l2, Fzd1, Pde8a, Gpr37, Mapk7, H2afy, Nr4a3, Park2, Scly, Nono, Lrrk2, Trap1, Pink1, Fbxo7, Bag5, Nup93, Atg7, Tldc1, Nme5, Nol3, Gpr37l1, Tsc1, Sirt1, Glrx, Park7, Ngb, Oxr1, Pycr1, Tbc1d24, Ncoa7, Hk3, Tldc2, Atf4, Ctnnb1, Epor, Gata4, Hgf, Hspb1, Met, Reg3b, Psap, Sod2, Txn1, Wnt1
GO:0097435	supramolecular fiber organization	GO:1902904	negative regulation of supramolecular fiber organization	564	120	N/A	Cfl1, Arhgef2, Capzb, Eps8, Hspa8, Capza3, Capza2, Capza1, Shroom2, Cav3, Myh9, Fgf13, S1pr1, Capg, Kank3, Wasf2, Twf1, Mid1, Evl, Inpp5k, Arhgap6, Vill, Myoc, Snca, Swap70, Map1a, Map1b, Scin, Slit2, Hdac6, Avil, Sgk1, Rp1, Cib1, Coro1a, Coro1b, Twf2, Hip1r, Hdgfrp3, Dlc1, Tmod4, Park2, Tmod3, Myadm, Tmod2, Tacstd2, Tmeff2, Trim54, Mkks, 2900011O08Rik, Mid1ip1, Carmil1, Arap1, Eml2, Tbcd, Pfn4, …
GO:0009611	response to wounding	GO:1903035	negative regulation of response to wounding	434	73	Elk3, Cdk5, Serpine2, F2r, Ppard, F2rl1, Tnc, Slc1a2, Pou2f3, Ptprf, Cav1, Vav2, Entpd1, Klkb1, Txk, Pdpn, F10, Aqp1, Tyro3, Ptger4, Nog, Ptprj, Procr, Tff3, Scnn1g, Scnn1b, Ppara, Erbb4, Lcp1, Gpx1, P2ry1, Cnn2, Anxa5, Naca, Ccr2, Vegfb, Vkorc1, Omg, Srf, Hif1a, Serpinf2, Stxbp3, Stxbp1, Gdnf, Capn3, Lyst, Myl12b, Cav3, Myh9, Casp3, Gp1bb, Cd36, Ezh2, Zfp36l2, Zfp36l1, Adm, Stx2, Wnt10b, Prkg1, …	Serpine2, Klkb1, Anxa5, Serpinf2, Prkg1, Pros1, Pten, Gp5, Neo1, Kng1, Smad3, Cask, Fga, Gp1ba, Klk8, Ceacam1, Proz, F12, Psg23, Cpb2, Wfdc1, Tmprss6, C1qtnf1, Ubash3b, Muc16, Clasp2, Clasp1, Cers2, Rtn4r, Inpp5f, Hrg, Tspan8, Eppk1, Adamts18, Abat, Lrig2, Phldb2, Cd109, Xylt1, Rtn4rl1, Rgma, Kng2, Adrb2, Alox12, Apoe, Apoh, Anxa2, Cd34, F2, Ager, Serping1, Fgf2, Fgg, Gja1, Hmgcr, Tpsab1, Pdgfa, …
GO:0007159	leukocyte cell-cell adhesion	GO:1903038	negative regulation of leukocyte cell-cell adhesion	314	105	Cd86, Cd80, Umod, Efnb1, Cav1, Zbtb7b, Lmo1, Foxn1, Ccr7, Il15, Stat5b, Stat5a, H2-Ab1, Btn1a1, Zbtb16, Bmp7, Flot2, Cxcl12, Cd6, Madcam1, Tnfsf4, Il12rb1, Xcl1, Lep, Cdkn2a, Ppara, Ephb4, Tnf, Hes1, Rorc, Prkar1a, Hsph1, Efnb2, Il4ra, Ptafr, Ccr2, Lag3, Selplg, Ptpn22, Bcl6, Dlg1, Ifng, Ifnb1, Cd1d1, Ap3d1, Casp3, Has2, Adam8, Rock1, Il18, Traf6, Vnn1, Gpam, Hfe, Efnb3, Itpkb, Sema4d, Cd244, Fad…	H2-Ab1, Btn1a1, Cxcl12, Tnfsf4, Xcl1, Cdkn2a, Ppara, Prkar1a, Il4ra, Lag3, Ptpn22, Bcl6, Dlg1, Ifnb1, Casp3, Adam8, Hfe, Prdx2, Lgals9, Sftpd, Ccl25, Itch, Slfn1, Loxl3, Pla2g2d, Mad1l1, Klf4, Ceacam1, Foxj1, Sdc4, Pla2g2f, Dtx1, Ccl28, Foxp3, Nrarp, Peli1, Dusp22, Tnfaip8l2, Dusp3, Vsir, Cyld, Clec4g, Socs6, Cd274, Ndfip1, Pdcd1lg2, Zc3h8, March7, Gpnmb, Glmn, Il20rb, Cblb, Pawr, Tnfrsf21, Havcr…
GO:0051603	proteolysis involved in cellular protein catabolic process	GO:1903051	negative regulation of proteolysis involved in cellular protein catabolic process	592	41	N/A	Pml, Cdkn2a, Sco1, Hfe, Psen2, Sgta, Mtm1, Psen1, Smarcc1, Fhit, Pbk, Ubxn1, Taf1, Sdcbp, Sufu, Tlk2, Psmf1, Taf9, Gabarapl2, Trim39, Pdcl3, Bag5, Usp19, Bag6, Klhl40, Clec16a, Svip, Gipc1, Usp14, Park7, N4bp1, Ophn1, Wac, Lamp3, Ccar2, Senp1, Anks1, Hsp90ab1, Prkcg, Shh, Wnt1
GO:0072659	protein localization to plasma membrane	GO:1903077	negative regulation of protein localization to plasma membrane	226	19	Rack1, Calcr, Epb41l3, Stx3, Cacnb3, Flot2, Rab34, Nfasc, Tnf, Pls1, Akt2, P2ry1, Rab10, Ptch1, Lama5, Myo5a, Myo5b, Adipoq, Dlg1, Stxbp1, Numb, Cln3, Cav3, Ifng, Atp1b3, Rock2, Rock1, Pip5k1a, Prkg2, Nsg1, Dab2, Fgf13, Actn2, Commd1, Nrxn1, Vamp7, Kif13a, Kif5b, Emp2, Pik3r2, Flot1, Inpp5k, Tspan14, Blzf1, Palm, Pacs1, Bbs1, Lrp6, Ap2m1, Cask, Vamp2, Tnfrsf1a, Vamp3, F11r, Map7, Vamp8, Pdpk1, Ik…	Numb, Dab2, Ap2m1, Lypla1, Tmbim1, Lypd1, Lrrc15, Ppfia1, Tmem59, Rhoq, Pid1, Pkdcc, Hectd1, Lyplal1, Ppp2r5a, Cltc, Bcl2l1, Csk, Tgfb1
GO:0070588	calcium ion transmembrane transport	GO:1903170	negative regulation of calcium ion transmembrane transport	237	31	F2r, Gnb5, Slc9a1, Cacnb1, Cacna1c, Cacnb4, Cacnb3, Xcl1, Atp2b1, Ptk2b, Atp2a1, Atp2b2, Ednra, Myo5a, G6pdx, Cacna1e, Cherp, Ptpn22, Ccr5, Capn3, Stim1, Cav3, Slc8a1, Slc8a3, Slc8a2, Rgn, Fgf14, Ddit3, Htr2b, Cacna1a, Htr2a, Trpc6, Trpc5, Trpc4, Trpc3, Trpc2, Trpc1, Pkd2, Diaph1, Atp2a3, Asic1, Sumo1, Stac, Cacna1g, Cacng1, Hap1, Snca, Atg5, Cxcr3, F2rl3, Casq1, Casq2, Ahnak, Cyba, Cacng2, Ppp2c…	Gnb5, Pkd2, Casq2, Ppp2ca, Fkbp1b, Gsto1, Cbarp, Ubqln1, Gstm7, Trdn, Gpr35, Tlr9, Olfr150, Olfr275, Olfr683, Olfr684, Olfr919, Olfr1101, Fcrl5, Atp1a2, Crhr1, Drd2, Drd4, Fmr1, Ntsr1, Oprl1, Prkce, Ptger3, Sri, Tgfb1, Tgfb2
GO:0036473	cell death in response to oxidative stress	GO:1903202	negative regulation of oxidative stress-induced cell death	84	48	Mcl1, Rack1, Pml, Gpx1, Hsph1, Hif1a, Melk, Gfer, Ripk1, Vnn1, Nfe2l2, Fzd1, Endog, Pde8a, Zfp622, Gpr37, Hdac6, Rnf7, Parp1, Mapk7, Map3k5, Trpm2, Nr4a3, Fbxw7, Park2, Nono, Ubqln1, Foxo3, Stk25, Diablo, Lrrk2, Foxp1, Trap1, Pink1, Pdia2, Fbxo7, Bag5, Stk26, Sfpq, Nup93, Pdilt, Uaca, Atg7, Tldc1, Nme5, Nol3, Pdk1, Pdcd10, Gpr37l1, Tsc1, Arl6ip5, Sirt1, Glrx, Park7, Pawr, Ngb, Oxr1, Pycr1, Stk24,…	Rack1, Gpx1, Hsph1, Hif1a, Gfer, Vnn1, Nfe2l2, Fzd1, Pde8a, Gpr37, Mapk7, Nr4a3, Park2, Nono, Lrrk2, Trap1, Pink1, Fbxo7, Bag5, Nup93, Atg7, Tldc1, Nme5, Nol3, Gpr37l1, Tsc1, Sirt1, Glrx, Park7, Ngb, Oxr1, Pycr1, Tbc1d24, Ncoa7, Hk3, Tldc2, Atf4, Ctnnb1, Epor, Gata4, Hgf, Hspb1, Met, Reg3b, Psap, Sod2, Txn1, Wnt1
GO:0036475	neuron death in response to oxidative stress	GO:1903204	negative regulation of oxidative stress-induced neuron death	25	21	Mcl1, Rack1, Hif1a, Gfer, Fzd1, Parp1, Trpm2, Nr4a3, Fbxw7, Park2, Nono, Pink1, Fbxo7, Atg7, Tldc1, Tsc1, Park7, Oxr1, Tbc1d24, Ncoa7, Tldc2, Atf4, Ctnnb1, Reg3b, Wnt1	Rack1, Hif1a, Gfer, Fzd1, Nr4a3, Park2, Nono, Pink1, Fbxo7, Atg7, Tldc1, Tsc1, Park7, Oxr1, Tbc1d24, Ncoa7, Tldc2, Atf4, Ctnnb1, Reg3b, Wnt1
GO:0036474	cell death in response to hydrogen peroxide	GO:1903206	negative regulation of hydrogen peroxide-induced cell death	34	24	Rack1, Hsph1, Ripk1, Nfe2l2, Endog, Pde8a, Gpr37, Hdac6, Nr4a3, Foxo3, Stk25, Lrrk2, Foxp1, Trap1, Pink1, Fbxo7, Stk26, Nup93, Nol3, Pdcd10, Gpr37l1, Glrx, Park7, Pawr, Ngb, Pycr1, Hk3, Epor, Hgf, Met, Reg3b, Psap, Trp53, Txn1	Rack1, Hsph1, Nfe2l2, Pde8a, Gpr37, Nr4a3, Lrrk2, Trap1, Pink1, Fbxo7, Nup93, Nol3, Gpr37l1, Glrx, Park7, Ngb, Pycr1, Hk3, Epor, Hgf, Met, Reg3b, Psap, Txn1
GO:0045055	regulated exocytosis	GO:1903306	negative regulation of regulated secretory pathway	174	22	Syt4, Cdk5, Pou5f1, F2rl1, Ap1g1, Rph3a, Cacna1c, Stx3, Napb, Napa, Cplx2, Cplx1, Adora3, Rest, Syt17, Il4ra, Fer, Rab5a, Ptafr, Ccr2, Ppp3cb, Stxbp3, Stxbp1, Stxbp2, Myo1f, Abr, D6Wsu163e, Stx2, Sdf4, Stx1a, Snap23, Doc2a, Cacna1a, Ywhaz, Lgals9, Vamp7, P2rx1, Rab11fip5, Doc2b, Anxa3, Cacna1g, Psen1, Il13ra2, Sptbn2, Vamp2, Rasgrp1, Vamp3, Cdk5r2, Snapin, Gab2, Vamp8, Cd84, Pdpk1, P2rx7, Unc13b,…	Syt4, Pou5f1, Rest, Ccr2, Stxbp3, Abr, Lgals9, Il13ra2, Cd84, Foxf1, Cbarp, Rabgef1, Trim9, Cd300a, Adra2a, Bcr, Braf, Rap1b, Fmr1, Hmox1, Notch1, Rap1a
GO:0016071	mRNA metabolic process	GO:1903312	negative regulation of mRNA metabolic process	545	39	N/A	Sfswap, Nelfe, Hnrnpl, Hnrnpa2b1, Srsf9, Tra2b, Npm1, Hnrnpc, Ctr9, C1qbp, Supt5, Ccnt1, Cdk9, Dyrk1a, Srsf10, Rbmxl1, Tob1, Pabpc1, Pcbp4, Srsf4, Acin1, Bag4, Srsf6, Rbm42, Nbas, Dhx34, Secisbp2, Ptbp3, Rnf20, Srsf7, Celf4, Akr1c6, Rnf40, Rbm10, Ptbp1, Rnps1, U2af2, Tmbim6, Hnrnpk
GO:0051604	protein maturation	GO:1903318	negative regulation of protein maturation	247	38	Serpine2, Mmp14, Cpe, Mcptl, Klkb1, Pcsk6, Inpp5b, Cntn2, Clec3b, Cd55, Aga, Glg1, Ctnnd1, Ptch1, Enpep, Serpinf2, Cpd, Ctsh, Ctss, Ctse, Pcsk7, Notch4, Cln3, Xiap, Myh9, Dync2h1, Casp3, Uqcrc1, Cd59a, Gzmg, Gzmf, Gzmd, Gzmc, Gzme, Gzmb, Psen2, Fadd, F7, Casp7, Adam10, Aip, Bad, Fxn, Bak1, Prss12, Ece2, Ece1, Mcpt9, C1qbp, Tspan14, Hpn, Birc3, Birc2, Aebp1, Sorl1, Psen1, Cuzd1, Cd46, Birc5, Casp8…	Serpine2, Glg1, Serpinf2, Xiap, Cd59a, Birc3, Birc2, Cd46, Birc5, Naip5, Naip6, Naip1, Naip2, Naip7, Cd59b, Cpb2, Lrrk2, Chac1, Fcmr, Snx12, Sirt4, Bcl2l12, Nol3, Tmem59, Susd4, A2m, Birc7, Nlrc4, Cdh1, Cr1l, Ctla2a, Serping1, Fmr1, Gas1, Il1r2, Mdm2, Serpine1, Thbs1
GO:0070647	protein modification by small protein conjugation or removal	GO:1903321	negative regulation of protein modification by small protein conjugation or removal	714	72	N/A	Cdk5, Cav1, Limk1, Pml, Cdkn2a, Gclc, Trim21, Capn3, Hfe, Psen2, Nxn, Sgta, Smad7, Per2, Tnfaip3, Psen1, Dnaja1, Cry1, Atg5, Ubxn1, Trip12, Taf1, Ogt, Hmg20b, Sufu, Rps3, Isg15, Mad2l1, Trim39, Pias3, Hmg20a, Vps28, Cops9, Fbxo5, Ufl1, Pdcl3, Svbp, Gtpbp4, Hdac8, Bag5, Ubr5, Mad2l2, Prmt3, Klhl40, Pinx1, Rasd2, Senp2, Spopl, Peli3, Fbxo43, Chp1, Mtor, Dnajb2, Park7, N4bp1, Rnf222, Anks1, Gnl3l, U…
GO:0044257	cellular protein catabolic process	GO:1903363	negative regulation of cellular protein catabolic process	626	50	N/A	Pml, Cdkn2a, Sco1, Hfe, Psen2, Sgta, Mtm1, Psen1, Smarcc1, Fhit, Pbk, Ubxn1, Taf1, Sdcbp, Sufu, Tlk2, Psmf1, Taf9, Vps35, Gabarapl2, Trim39, Rgp1, Pdcl3, Dab2ip, Bag5, Usp19, Atraid, Bag6, Klhl40, Clec16a, Svip, Ric1, Gipc1, Usp14, Cdk5rap3, Park7, N4bp1, Ophn1, Wac, Lamp3, Nell1, Ccar2, Senp1, Anks1, Anxa2, Hsp90ab1, Furin, Prkcg, Shh, Wnt1
GO:0034332	adherens junction organization	GO:1903392	negative regulation of adherens junction organization	87	15	Cfl1, Fmn1, Mmp14, Epb41l5, Vegfa, Slk, Ptprk, Ptprj, Ptk2b, Cdc42, Numb, Efna5, Gpm6b, Rock1, Pip5k1a, Pxn, Rhod, Macf1, Actn2, Col16a1, Pten, Dsp, Smad7, Lims1, Arhgap6, Smad3, Myoc, Dapk3, Itgb1bp1, Afdn, Hipk1, Enpp2, Pdpk1, Acvrl1, S100a10, Ajuba, Grem1, Coro1c, Sdc4, Iqgap1, Dlc1, Ramp2, Arhgef7, Pkp2, Taok2, Ppm1f, Dlg5, Rassf8, Tbcd, Rcc2, Clasp2, Clasp1, Tsc1, Actn1, Whamm, Wdpcp, Ptpn23…	Mmp14, Pten, Arhgap6, Itgb1bp1, Acvrl1, Coro1c, Dlc1, Rcc2, Clasp2, Bcas3, Phldb2, Apod, Rdx, Src, Dmtn
GO:1903409	reactive oxygen species biosynthetic process	GO:1903427	negative regulation of reactive oxygen species biosynthetic process	95	25	Cav1, Stat3, Spr, Clcn3, Ptx3, Rora, Tnf, Akt2, Ptk2b, Hrh1, Ifng, Rgn, Raet1b, Dnm2, Rhoa, Eef1a1, Ptgis, Pkd2, Klrk1, Smad3, H60a, Cyba, Cflar, Khsrp, P2rx4, Ogt, Trpv1, Klf4, Klf2, Aif1, Tlr2, Mapk9, Gla, Esr1, Park2, Tlr5, Ddah2, Rab27a, Dynll1, Gbf1, Foxo3, Ddah1, Slc25a33, Wdr35, Ulbp1, Smpd3, Mtor, Sirt1, Park7, Mpv17l, Agxt2, Ticam1, Zc3h12a, Hdac4, Acp5, Agt, Akt1, Ass1, Atp2b4, Tspo, Cd…	Cav1, Stat3, Rgn, Rhoa, Eef1a1, Ptgis, Cflar, Khsrp, Gla, Park2, Dynll1, Wdr35, Sirt1, Mpv17l, Zc3h12a, Acp5, Atp2b4, Tspo, Cd34, Hbp1, Epor, Hspd1, Il10, Il4, Oprm1
GO:0008015	blood circulation	GO:1903523	negative regulation of blood circulation	452	37	Snta1, F2r, Ppard, F2rl1, Slc9a1, Ptprm, Cav1, Ednrb, Mybpc3, Bdkrb2, Ptgdr, E2f4, Cacna1c, Stat1, Vegfa, Dsc2, Pon1, Ptprj, Tnnt2, Cnr1, Tgfbr3, Dll1, Lep, Hsd11b2, Ppara, Kcnj2, Kcnj5, Adra1a, Adra1b, Plcb3, Ier3, Gpx1, Npy1r, Gclc, Gclm, Ahr, P2ry1, Tnni2, Tnni1, Slc1a1, Adcyap1, P2ry2, Cxcr2, Npy4r, Ednra, G6pdx, Ptafr, Vegfb, Cdc42, Cacna1e, Enpep, Adra1d, Adipoq, Hif1a, Scn2b, Serpinf2, Dlg…	F2r, Lep, Adra1a, Ahr, Adra1d, Hif1a, Adm, Prkg1, Bmpr2, Cx3cl1, Fkbp1b, Uts2, Apln, Sptbn4, Kcne3, Npff, Dock4, Arhgap42, Zc3h12a, Pde5a, Dock5, Grk2, Agtr2, Atp1a1, Atp1a2, Atp2a2, Il2, Jak2, Mmp2, Nos1, Pik3r1, Prkca, Pln, Sri, Tac1, Adora1, Pde4d
GO:0032940	secretion by cell	GO:1903531	negative regulation of secretion by cell	910	202	N/A	Syt4, F2r, Pou5f1, F2rl1, Entpd1, Mtnr1a, Btn1a1, Ptger4, Rhbdf1, Tnfsf4, Tnfrsf4, Bmp8a, Cnr1, Pml, Lep, Osm, Tnf, Rest, Npy1r, P2ry1, Rab7, Anxa5, Ccr2, Adipoq, Ppp3ca, Ptpn22, Stxbp3, Kcnj11, Srebf1, Il11, Abr, Ptprv, Npy5r, Kcnq1, Hdac1, Prkg1, Pde1c, Angpt1, Nov, Ucp2, Lgals9, Cx3cl1, Neo1, Rab11fip5, Vps4b, Tnfrsf9, Asic1, Htr6, Oit1, Cry1, Cidea, Gck, Cry2, Ucn, Snca, Il13ra2, Vamp3, Rab33…
GO:0071706	tumor necrosis factor superfamily cytokine production	GO:1903556	negative regulation of tumor necrosis factor superfamily cytokine production	126	49	Isl1, Ccr7, Arhgef2, Ptger4, Lep, Twist2, Ptafr, Ccr2, Adipoq, Ptpn22, Ccr5, Zfp64, Ifng, Adam8, Gpr18, Cd36, Il18, Myd88, Hdac1, Ripk1, Angpt1, Mapkapk2, Fadd, Lgals9, Hdac2, Lbp, Tnfaip3, Cidea, Rasgrp1, Tnfrsf1a, Cyba, Cd84, Nfkbil1, Tlr1, Nod1, Ly96, Hdac3, Tlr2, Ccl19, Axl, Slamf1, Azi2, Nr1h4, Abcc8, Syt11, Pf4, Foxp3, Ripk2, Tbc1d23, Cd209b, Cactin, Lrrfip2, Nfatc4, Irak3, Sash3, Errfi1, S…	Ptger4, Twist2, Adipoq, Ptpn22, Gpr18, Lbp, Tnfaip3, Cidea, Nfkbil1, Hdac3, Axl, Slamf1, Nr1h4, Syt11, Foxp3, Cactin, Irak3, Errfi1, Cd274, Akap8, Ghrl, Gpnmb, Sirt1, Havcr2, Zc3h12a, Nod2, Ghsr, C5ar2, Nlrc3, Bpi, Acp5, Bcl3, Tspo, Cd34, Flt3, Gas6, Gstp1, Selenos, Hsf1, Il10, Tlr4, Pomc, Rara, Trim27, Trim30a, Twist1, Mc1r, Arrb2, Chrna7
GO:0034976	response to endoplasmic reticulum stress	GO:1903573	negative regulation of response to endoplasmic reticulum stress	209	38	Trim25, Pdx1, Pml, Pdia4, Psmc5, Atp2a1, Atf6b, Psmc1, Foxred2, Tmx4, Dnajc3, Ifng, Casp4, Casp3, Aup1, Sdf2, Hyou1, Nfe2l2, Ddit3, Ufd1, Atf3, Rnf103, Psmc2, Nck1, Bak1, Sgta, Ankzf1, Psmc3, Pik3r2, Atxn3, Flot1, Thbs4, Bcl2l11, Ep300, Casp9, Ubxn1, Apaf1, Nck2, Casp12, Stc2, Ppp2cb, Wfs1, Sel1l, Ubxn8, Ikbkg, Eif2ak3, Spop, Ube2g2, Agr2, Amfr, Trib3, Psmc4, Map3k5, Creb3l1, Cops5, Aifm1, Ern2, …	Pdx1, Dnajc3, Hyou1, Nck1, Sgta, Ubxn1, Nck2, Wfs1, Ikbkg, Ube2g2, Creb3l1, Usp25, Park2, Txndc12, Grina, Lrrk2, Erlec1, Bfar, Ubac2, Derl3, Syvn1, Opa1, Svip, Os9, Crebrf, Ube2j1, Ppp1r15a, Herpud1, Usp14, Park7, Derl2, Ppp1r15b, Clu, Selenos, Ptpn1, Xbp1, Tmbim6, Creb3
GO:0046034	ATP metabolic process	GO:1903579	negative regulation of ATP metabolic process	198	23	Msh2, Aldoc, mt-Nd5, mt-Nd4l, mt-Nd4, mt-Nd2, mt-Cytb, mt-Co2, mt-Co1, Entpd1, Stat3, Cox6a1, Cox7c, Atp6v0a1, Cox6a2, Ppara, Ier3, Atp6v0a2, Adcyap1, Hspa8, Cox8b, Cox8a, Cox7a2l, Atp5o, Ldhd, Atp5k, Hif1a, Coq7, Dld, Atp5g1, Atp5j, Atp5b, Uqcrq, Pfkfb2, Uqcrc1, Ndufs6, Bid, Htr2a, Atp6v1b2, Taz, Bad, Rhoa, Ampd3, Khk, Fxn, Bpgm, Ogdh, Atp5f1, Eif6, Atpif1, Atp6v1a, Atp5c1, Gck, Snca, Gbas, Hk2,…	Entpd1, Stat3, Ier3, Rhoa, Cbfa2t3, Parp1, Ppargc1a, Sirt6, Dnajc15, Ddit4, Mlxipl, Mtch2, Pid1, Ppif, Flcn, Tigar, Hdac4, Apoc3, Tspo, Fbp1, Myog, Trp53, Actn3
GO:0030097	hemopoiesis	GO:1903707	negative regulation of hemopoiesis	874	136	N/A	Lmo2, Stat5b, Stat5a, Zbtb16, Tnfsf4, Mafb, Dll1, Twist2, Meis1, Cdkn2a, Nfkbia, Hes1, Hes5, Ptk2b, Il4ra, Adipoq, Bcl6, Inpp5d, Ifnb1, Prmt1, Zfp36l1, Nfe2l2, Meis2, Itpkb, Ctr9, Prdx2, Zfpm1, Hmgb3, Cdk6, Loxl3, Tjp2, Cib1, Pglyrp1, Ceacam1, Foxj1, Ccl21b, Mixl1, Cartpt, Thoc5, Dtx1, Klf13, Tob2, Pf4, Fstl3, Foxp3, Tmem176a, Nrarp, Cul4a, Tmem178, Tmem176b, Fbxo7, Wdr61, Prdm16, Clec2g, Zbtb46,…
GO:0006820	anion transport	GO:1903792	negative regulation of anion transport	486	30	Syt4, Pla2g1b, Ppard, Pla2g5, Slc12a2, Slc1a2, Pla2r1, Nat3, Abcc1, Acsl1, Bdkrb2, Pdpn, Car7, Slc12a1, Gabrg1, Slc19a1, Slc17a1, Cacnb4, Clcn3, Xk, Clcn4, Lep, Myo6, Tnf, Akt2, Clcn2, Slc1a1, Slc6a5, P2ry2, Slc1a5, Slc16a1, Ptafr, Tmem30a, Pla2g2c, Vdac2, Vdac1, Vdac3, Mttp, Slc26a3, Pctp, Fxyd3, Cln3, Prot, Abcg1, Cd36, Npy5r, Slc12a3, Prkg1, Ripk1, Slc20a1, Hrh2, Stc1, Irs2, Slc4a3, Slc4a2, Sl…	Lep, Tnf, Akt2, Npy5r, Prkg1, Hrh2, Irs2, Htr6, Osr1, Grk6, Grm7, Acsl4, Stk39, Gabbr1, Slc15a1, Ano9, Cyp4f18, Mtor, Arl6ip5, Hrh3, Tcaf2, Abat, Agtr2, Akt1, Sfrp4, Il1b, Il1rn, Thbs1, Trh, Adora1
GO:0034613	cellular protein localization	GO:1903828	negative regulation of cellular protein localization	1565	139	N/A	Cdk5, Ppm1b, Rangap1, Mdfic, Akap1, Nfkbia, Pkia, Nfkbib, Hsph1, Fam89b, Adipoq, Sin3a, Numb, Gpm6b, Cd36, Ei24, Emd, Angpt1, Hnf4a, Dab2, Nov, Actn2, Faf1, Commd1, Terf1, Snai2, Polr1a, Pkd2, Inpp5k, Fzd1, Dnaja1, Axin2, Ap2m1, Itgb1bp1, Fzd9, Ppp2ca, Bard1, Dyrk2, Dclk1, Ogt, Tacc3, Pkig, Hdac3, Ube2g2, Trip6, Lypla1, Sufu, Apc2, Mapk7, H2afy, Slc9a3r1, Tnfsf14, Keap1, Psmd10, Ccdc22, Sfrp5, Gs…
GO:0071560	cellular response to transforming growth factor beta stimulus	GO:1903845	negative regulation of cellular response to transforming growth factor beta stimulus	180	58	Usp15, Cav1, Tgfb1i1, Scx, Epb41l5, Zyx, Ptprk, Bmp8a, Xcl1, Tgfbr3, Pml, Cdkn2b, Glg1, Cdh5, Amhr2, Adam9, Skil, Fam89b, Bmpr1b, Bmp8b, Gdnf, Cav3, Cav2, Zfp36l2, Zfp36l1, Cited1, Smad2, Nkx2-1, Hpgd, Pxn, Ltbp1, Dab2, Itga8, Smad1, Dnm2, Axin1, Adam17, Ankrd1, Smad7, Gcnt2, Ltbp3, Hyal2, Onecut1, Nlk, Smad3, Cidea, Cldn5, Ldlrad4, Cited2, Apaf1, Stk16, Hipk2, Men1, Gdf2, Ltbp4, Smad5, Strap, Cf…	Cav1, Tgfb1i1, Tgfbr3, Glg1, Skil, Fam89b, Cav2, Nkx2-1, Dnm2, Adam17, Smad7, Onecut1, Cidea, Ldlrad4, Strap, Cflar, Smad6, Pdpk1, Dand5, Pin1, Onecut2, Stub1, Smurf2, Nepn, Aspn, Bambi, Pbld1, Rasl11b, Prdm16, Snx6, Smurf1, Adamtsl2, Htra3, Chst11, Snx1, Htra1, Pmepa1, Bcl9l, Sirt1, Zfp451, Snx25, Peg10, Vasn, Skor1, Cd109, Eid2, Lemd3, Skor2, Fbn1, Fbn2, Hspa5, Ski, Tdgf1, Tgfb3, Trp53, Wnt1, X…
GO:0019058	viral life cycle	GO:1903901	negative regulation of viral life cycle	210	75	Pou2f3, Cav1, Trim25, Tarbp2, Ddx3x, Tfap4, Eps15, Mdfic, Ptx3, Pml, Tnf, Rest, Ddx6, Ddx5, Rab7, Rad23a, Hspa8, Rab5a, Eif3b, Ppih, Tsg101, Trim21, Srpk1, Cav2, Ifnb1, Rock2, Hdac1, Pcbp2, Pkn2, Trim28, Rad50, Slpi, Npc1, Rnasel, Vps4b, Mre11a, Inpp5k, Hyal2, Hpn, Srpk2, Ddb1, Pik3c2g, Ccnk, Ep300, Atg5, Smarcb1, Pdcd6ip, Vamp8, Trim26, Trim10, Stau1, Ilf3, Fcnb, Snf8, Mid2, Pcbp1, Nr5a2, Axl, C…	Pou2f3, Trim25, Tfap4, Ptx3, Pml, Tnf, Rest, Trim21, Srpk1, Ifnb1, Hdac1, Trim28, Rad50, Slpi, Rnasel, Mre11a, Inpp5k, Srpk2, Ccnk, Trim26, Trim10, Ilf3, Fcnb, Mid2, Ceacam1, Nbn, Eif2ak4, Eif2ak2, Vapa, Park2, Isg15, Snx3, Adar, Ifitm3, Trim13, Chmp3, Trim35, Trim59, Trim62, Zfp639, Fam111a, Ifitm1, Trim15, Bst2, Trim32, Trim14, Zc3hav1, Vapb, Isg20, Rsad2, Apobec3, Trim8, Ifitm2, Trim6, Trim11,…
GO:1904019	epithelial cell apoptotic process	GO:1904036	negative regulation of epithelial cell apoptotic process	100	45	E2f1, Six3, Pdx1, Scg2, Col4a3, Tnf, Pdcd4, Sema5a, Tia1, Zfp36l1, Hdac1, Bid, Nfe2l2, Angpt1, Bmpr2, E2f2, Cast, Jag2, Tnfaip3, Tert, Tcf7l2, Casp8, Hipk1, Fga, Wfs1, Cflar, Sort1, Neurod1, Ppargc1a, Spop, Hdac3, Capn10, Mapk7, Mapk8, Pik3cg, Bok, Ramp2, Fgf21, Angptl4, Foxo3, Rgcc, Psmd9, Srsf6, Ndnf, Ecscr, Trim32, Cd248, Gper1, Mtor, Stk3, Stk4, Mtch2, Krit1, Pias4, Akr1c18, Ano6, Tnip2, Serp…	Pdx1, Scg2, Sema5a, Nfe2l2, Angpt1, Cast, Tnfaip3, Tert, Tcf7l2, Fga, Wfs1, Cflar, Neurod1, Mapk7, Ramp2, Fgf21, Angptl4, Srsf6, Ndnf, Trim32, Mtor, Krit1, Tnip2, Serpinb13, Abl1, Abl2, Braf, Fgg, Gas6, Gata3, Mst1, Hmox1, Icam1, Igf1, Igf1r, Il10, Il13, Il4, Kdr, Ngf, Pgr, Serpine1, Rb1, Tek, Fgb
GO:0098655	cation transmembrane transport	GO:1904063	negative regulation of cation transmembrane transport	552	66	N/A	Gnb5, Cav1, Cav3, Kcnq1, Kcnab1, Fgf12, Actn2, Commd1, Pkd2, Sumo1, Pik3c2a, Casq2, Ppp2ca, Fkbp1b, Camk2d, Kcnh2, Gsto1, Osr1, Slc30a1, Kel, Slc9a3r1, Cbarp, Stk39, Ubqln1, Kcne2, Kcne3, Kcne1l, Gstm7, Stoml1, Oxsr1, Trdn, Gpr35, Tlr9, Hamp, Nedd4l, Pcsk9, Hamp2, Mtnr1b, Olfr150, Kcnrg, Olfr275, Olfr683, Olfr684, Olfr919, Olfr1101, Fcrl5, Gm28048, Agrn, Ank3, Atp1a2, Crhr1, Drd2, Drd3, Drd4, Epo…
GO:0010833	telomere maintenance via telomere lengthening	GO:1904357	negative regulation of telomere maintenance via telomere lengthening	70	20	Pkib, Pml, Cct4, Cct3, Hnrnpa2b1, Slx4, Aurkb, Cct8, Cct7, Cct5, Cct2, Atm, Tinf2, Hnrnpc, Cct6a, Atr, Rad50, Nek2, Terc, Tep1, Terf1, Terf2, Tert, Mapkapk5, Parp1, Tnks, Mapk1, Mapk3, Map2k7, Map3k4, Nbn, Ercc4, Hnrnpu, Mcrs1, Dkc1, Nek7, Pnkp, Nop10, Stn1, Ctc1, Ten1, Pinx1, Xrcc3, Tnks2, Ptges3, Terf2ip, Nat10, Rtel1, Zbtb48, Pot1a, Pif1, Smg6, Dclre1b, Wrap53, Hmbox1, Smg5, Gnl3l, Mapk15, Naf…	Pml, Slx4, Tinf2, Hnrnpc, Terf1, Terf2, Parp1, Tnks, Nbn, Ercc4, Hnrnpu, Mcrs1, Pinx1, Xrcc3, Tnks2, Nat10, Pif1, Gnl3l, Acd, Src
GO:1990778	protein localization to cell periphery	GO:1904376	negative regulation of protein localization to cell periphery	247	20	Cfl1, Rack1, Calcr, Tsc2, Epb41l3, Stx3, Cacnb3, Flot2, Rab34, Nfasc, Tnf, Pls1, Akt2, P2ry1, Rab10, Ptch1, Lama5, Myo5a, Myo5b, Adipoq, Dlg1, Stxbp1, Numb, Cln3, Cav3, Ifng, Atp1b3, Rock2, Rock1, Pip5k1a, Prkg2, Kif1b, Nsg1, Dab2, Fgf13, Actn2, Snap23, Commd1, Tulp1, Nrxn1, Vamp7, Kif13a, Kif5b, Emp2, Pik3r2, Flot1, Inpp5k, Tspan14, Blzf1, Palm, Pacs1, Bbs1, Lrp6, Ap2m1, Cask, Vamp2, Tnfrsf1a, V…	Numb, Dab2, Ap2m1, Lypla1, Tmbim1, Lypd1, Lrrc15, Ppfia1, Tmem59, Rhoq, Lztfl1, Pid1, Pkdcc, Hectd1, Lyplal1, Ppp2r5a, Cltc, Bcl2l1, Csk, Tgfb1
GO:0046209	nitric oxide metabolic process	GO:1904406	negative regulation of nitric oxide metabolic process	73	16	Cav1, Spr, Ptx3, Rora, Tnf, Akt2, Ptk2b, Hrh1, Ifng, Rgn, Raet1b, Dnm2, Ptgis, Pkd2, Klrk1, Smad3, H60a, Khsrp, P2rx4, Tlr6, Trpv1, Klf4, Klf2, Aif1, Tlr2, Mapk9, Gla, Esr1, Tlr5, Ddah2, Dynll1, Ddah1, Wdr35, Ulbp1, Smpd3, Mtor, Agxt2, Ticam1, Zc3h12a, Acp5, Agt, Akt1, Ass1, Atp2b4, Tspo, Cd34, Clu, Crp, Cyp1b1, Cps1, Egfr, Epor, H2-M3, Selenos, Hsp90aa1, Icam1, Igf1, Il10, Il1b, Il4, Il6, Insr, …	Cav1, Rgn, Ptgis, Khsrp, Gla, Dynll1, Wdr35, Zc3h12a, Acp5, Atp2b4, Tspo, Cd34, Epor, Il10, Il4, Oprm1
GO:0017038	protein import	GO:1904590	negative regulation of protein import	325	60	Cfl1, F2r, Ppm1b, Dag1, Pou5f1, Slc9a1, Phb2, Tsc2, Six3, Six2, Stat3, Vhl, Kpna1, Kpna2, Brca1, Cdkn1a, Hcls1, Rasl2-9, Mdfic, Pml, Lep, Fgf9, Akap1, Nfkbia, Pkia, Nfkbib, Erbb4, Tnf, Hes1, Nup88, Ddx5, Il18r1, Hspa8, Cherp, Dnlz, Fam89b, Zic1, Ppp3cb, Ppp3ca, Ptpn22, Ppp3r1, Bcl6, Pex2, Kpnb1, Sema5a, Ifng, Cd36, Il18, Smo, Sfrp2, Ei24, Emd, Angpt1, Fzd7, Hnf4a, Dab2, Nov, Trim28, Nup98, Faf1, …	Ppm1b, Mdfic, Akap1, Nfkbia, Pkia, Nfkbib, Fam89b, Cd36, Ei24, Emd, Angpt1, Hnf4a, Nov, Faf1, Snai2, Pkd2, Fzd1, Axin2, Ppp2ca, Dyrk2, Tacc3, Pkig, Trip6, Sufu, Apc2, Mapk7, Slc9a3r1, Tnfsf14, Keap1, Psmd10, Ccdc22, Sfrp5, Gsk3b, Pbld1, Dab2ip, Wwtr1, Uaca, Cyld, Tbc1d10c, Chp1, Mtor, Litaf, C1qtnf3, Fbxw11, Zc3h12a, Pde2a, Nlrp3, Nlrp12, Dact3, Parp10, Apod, Gas6, Gbp4, Nf1, Pkd1, Sri, Thra, Rab…
GO:0097696	STAT cascade	GO:1904893	negative regulation of STAT cascade	184	52	Hmga2, Cdk5r1, Cdk5, Isl1, F2r, Cav1, Il15, Stat5b, Stat5a, Stat3, Stat1, Cish, Ptger4, Hcls1, Il15ra, Lep, Hgs, Osm, Erbb4, Hes1, Hes5, Ptk2b, Hpx, Ctf1, Il6ra, Fer, Ifng, Ifnb1, Ifna9, Ifna7, Ifna6, Ifna5, Ifna4, Ifna2, Ifna1, Stra6, Il18, Hdac1, Dab1, Hnf4a, Ifna11, Ctr9, Chad, Cxcl5, Ifnab, Hdac2, Pkd2, Gfra2, Nlk, Socs2, Socs3, Suz12, Pibf1, Tnfrsf1a, Prmt2, Gp1ba, Ikbkb, Neurod1, Csf2, Csf1…	Hmga2, Cav1, Cish, Hgs, Dab1, Hnf4a, Chad, Socs2, Socs3, Suz12, Pibf1, Gp1ba, Neurod1, Socs1, Sac3d1, Aspn, Socs4, Flrt3, Adipor1, Traf3ip1, Lrrc15, Socs6, Rtn4r, Lrrc19, Lrtm2, Inpp5f, Lrrc4, Socs5, Ggnbp2, Lrrc66, Lrrtm1, Lrrtm3, Lrrtm4, Lrtm1, Lrrc4c, Lrrc3, Nyx, Socs7, Rtn4rl1, Rtn4rl2, Podn, Podnl1, Leprot, Flrt1, Lrrc4b, Flrt2, Bgn, Dcn, Irf1, Nf2, Ptpn2, Ptprd
GO:0045184	establishment of protein localization	GO:1904950	negative regulation of establishment of protein localization	1901	226	N/A	Syt4, Cdk5, F2r, Ppm1b, F2rl1, Mtnr1a, Rangap1, Btn1a1, Ptger4, Rhbdf1, Tnfsf4, Tnfrsf4, Bmp8a, Mdfic, Pml, Akap1, Nfkbia, Pkia, Nfkbib, Tnf, Rest, Hsph1, Anxa5, Fam89b, Adipoq, Ppp3ca, Ptpn22, Kcnj11, Srebf1, Cd36, Ptprv, Kcnq1, Hdac1, Ei24, Emd, Pde1c, Angpt1, Hnf4a, Nov, Ucp2, Faf1, Lgals9, Terf1, Snai2, Cx3cl1, Neo1, Rab11fip5, Pkd2, Tnfrsf9, Inpp5k, Fzd1, Oit1, Dnaja1, Cidea, Axin2, Itgb1bp1…
GO:0035051	cardiocyte differentiation	GO:1905208	negative regulation of cardiocyte differentiation	156	17	Isl1, Pou5f1, Slc9a1, Tbx5, Myh11, Vegfa, Sox18, Hand2, Tgfbr3, Sik1, Hes1, Fdps, Rest, Efnb2, G6pdx, Srf, Gata6, Sox17, Cav3, Mesp1, Slc8a1, Prkg1, Fzd7, Actn2, Speg, Pitx2, Jag1, Hdac2, Frs2, Wisp1, Cxadr, Eomes, Cacybp, Atg5, Lrp6, Cited2, Dkk1, Tcap, Csrp3, Xirp1, Smad6, Fhl2, Bmp10, Pak1, Camk2d, Col14a1, Hey2, Hdac3, Kat2a, Grem1, Bves, Pin1, Sgcb, Mapk1, Mapk3, Map2k4, Slc25a4, Prok2, Nox4…	G6pdx, Cav3, Fzd7, Frs2, Dkk1, Pak1, Hdac3, Foxp1, Prickle1, Pi16, Ctdp1, Gsk3a, Bmp2, Smad4, Egfr, Sox6, Wnt3a
GO:0006325	chromatin organization	GO:1905268	negative regulation of chromatin organization	717	47	N/A	Ube2b, Apobec1, Brca1, Jarid2, Mtf2, Msx3, Sin3a, Supt6, Tet1, Kdm1a, Ctbp1, Dnmt3b, Gfi1b, Snca, Atg5, Trip12, Smarcb1, Phf2, Aicda, Taf7, H2afy, Foxp3, Fendrr, Pih1d1, Atad2, Ubr5, Bcor, Atg7, Kdm4c, Noc2l, Mllt6, Sirt1, Kdm5a, Zfp451, Kdm4b, L3mbtl2, Phf8, Atad2b, Kdm4a, Kdm4d, Dnmt1, Pax5, Spi1, Phf1, Kdm3a, Twist1, Mecp2
GO:0002009	morphogenesis of an epithelium	GO:1905331	negative regulation of morphogenesis of an epithelium	536	18	N/A	Six1, Bmp7, Tnf, Cited1, Lrp6, Grem1, Tacstd2, Sall1, Clasp2, Clasp1, Nkd1, Sulf1, Phldb2, Bmp4, Ctnnb1, Gata3, Tbx2, Wnt5a
GO:0072657	protein localization to membrane	GO:1905476	negative regulation of protein localization to membrane	417	27	Cdk5r1, Cdk5, Rack1, Cpe, Calcr, Cacnb1, Tsc2, Srprb, Epb41l3, Reln, Stx3, Pigr, Slc12a1, Tiam1, Cacnb3, Flot2, Musk, Rab34, Hgs, Nfasc, Tnf, Pls1, Akt2, P2ry1, Rab10, Ssr1, Ptch1, Lama5, Micall1, Rab3ip, Myo5a, Myo5b, Myo1c, Adipoq, Srp14, Dlg1, Stxbp1, Numb, Capn3, Kcnj11, Cln3, Cav3, Ifng, Ap3d1, Atp1b3, Rock2, Rock1, Pip5k1a, Bid, Prkg2, Macf1, Nsg1, Dab2, Fgf13, Actn2, Stx1a, Snap23, Commd1,…	Numb, Dab2, Inpp5k, Ap2m1, Itgb1bp1, Fzd9, Ogt, Lypla1, Tmbim1, Lypd1, Lrrc15, Ppfia1, Tmem59, Rhoq, Lztfl1, Pid1, Pkdcc, Hectd1, Lyplal1, Ppp2r5a, Cltc, Bcl2l1, Csk, Kcne1, Tgfb1, Dmtn, Gdi1
GO:0051304	chromosome separation	GO:1905819	negative regulation of chromosome separation	72	33	Mlh1, Cdc27, Cit, Slx4, Atm, Stil, Sycp3, Terf1, Cenpe, Anapc4, Cdc23, Bub1, Ttk, Ncaph2, M1ap, Bub1b, Klhl22, Zfp207, Tacc3, Mad1l1, Cdc6, Cul3, Zw10, Lcmt1, Ercc4, Mad2l1, Nek6, Cdc26, Mad2l1bp, Khdc3, Ndc80, Ncapd2, Nsmce2, Ube2c, Anapc10, Apitd1, Cep192, Mus81, Eme2, Xrcc3, Tpr, Meiob, Anapc15, Psmg2, Ppp2r1a, Tex14, Tex11, Dync1li1, Ncapd3, Mtbp, Espl1, Recql5, Fancm, Dis3l2, Pcid2, Gen1, Nc…	Atm, Stil, Terf1, Cenpe, Bub1, Ttk, Bub1b, Klhl22, Zfp207, Mad1l1, Zw10, Lcmt1, Mad2l1, Mad2l1bp, Khdc3, Ndc80, Cep192, Xrcc3, Tpr, Anapc15, Psmg2, Tex14, Dync1li1, Mtbp, Pcid2, Gen1, Usp44, Apc, Ccnb1, Csnk2a1, Csnk2a2, Mos, Plk1
GO:0010876	lipid localization	GO:1905953	negative regulation of lipid localization	327	38	Pla2g1b, Ppard, Pla2g5, Pla2r1, Abcc1, Cav1, Star, Acsl1, Bdkrb2, Stat5b, Stat5a, Pltp, Pon1, Apof, Lep, Soat1, Ppara, Nfkbia, Tnf, Akt2, P2ry2, Ptch1, Tmem30a, Pla2g2c, Adipoq, Mttp, Pctp, Irak1, Srebf2, Abcg1, Stra6, Cd36, Hrh2, Fzd4, Dab2, Irs2, Abca4, Commd1, Galr1, Vamp7, Npc1, Cpt1b, Esyt3, Lbp, Tnfsf11, Vps4b, Pla2g4a, Sigmar1, Aqp8, Nus1, Pitpnm1, Slc10a2, Sorl1, Esyt2, Cyp2j5, Cry1, Cide…	Lep, Ppara, Nfkbia, Akt2, Irak1, Srebf2, Abcg1, Hrh2, Irs2, Cry1, Cry2, Pla2g10, Abcg5, Nr1h3, Nr1h2, Acsl4, Pnpla2, Abhd5, Abcg8, Cyp4f18, Pcsk9, Osbpl8, Agtr2, Akt1, Apoa2, Apoc2, Crp, Hbp1, Egf, Igfbp3, Itgav, Itgb3, Mup1, Pparg, Ptpn2, Shh, Thbs1, Ptpn11
GO:0071887	leukocyte apoptotic process	GO:2000107	negative regulation of leukocyte apoptotic process	126	67	Bcl2a1a, Pip, Ccr7, Stat5a, Vhl, Efna1, Cxcl12, Tnfsf4, Tnfrsf4, Hcls1, Cdkn2a, Rorc, Ptcra, Pdcd1, Cxcr2, Serpinb9, Hif1a, Aurkb, Ccr5, Ifng, Adam8, Il18, Pkn1, Ripk1, St6gal1, Gpam, Itpkb, Fadd, Irs2, Pten, Adam17, Bak1, Dffa, Tsc22d3, Bcl2l11, Casp8, Blm, Bcl10, P2rx7, Ccl19, Axl, Ceacam1, Nr4a3, Siva1, Slc46a2, Pdcd7, Il21, Prelid1, Slc39a10, Kdelr1, Fcmr, Dock8, Tsc22d4, Cd274, Zc3h8, Noc2l,…	Bcl2a1a, Pip, Ccr7, Stat5a, Vhl, Efna1, Cxcl12, Tnfsf4, Tnfrsf4, Hcls1, Rorc, Ptcra, Cxcr2, Serpinb9, Hif1a, Aurkb, Ccr5, Il18, St6gal1, Gpam, Itpkb, Fadd, Irs2, Tsc22d3, Blm, Bcl10, Ccl19, Axl, Slc46a2, Slc39a10, Fcmr, Dock8, Tsc22d4, Noc2l, Nod2, Hsh2d, Mir19b-2, Mir20b, Mir106b, Mir106a, Mir25, Mir363, Mir92-2, Mir93, Mir19b-1, Mir92-1, Mir18b, Ada, Bmp4, Cd27, Cd44, Fcer1g, Fcgr2b, Gas6, Sele…
GO:0000082	G1/S transition of mitotic cell cycle	GO:2000134	negative regulation of G1/S transition of mitotic cell cycle	166	50	E2f1, Nfatc1, E2f4, Ddx3x, Pdpn, Tcf19, Cdc25a, Eif4ebp1, Cdkn1a, Cdkn1b, Pml, Cdkn2b, Cdkn2a, Cdk2, Prkdc, E2f5, Cdkn2d, Cdkn2c, Mnat1, Mepce, Ppp3ca, Npat, Larp7, Ezh2, Ptprv, Bid, Pten, Plk3, Adam17, Psme2, Psme3, Psme1, Kif14, Crebbp, Ctdsp2, Plk2, Fgf10, Pkd2, Gsg2, Pole, Tert, Rps6kb1, Cdk6, Dgkz, E2f7, Fhl1, Slfn1, Prmt2, Ccne2, Zpr1, Trp63, Lats1, Ppp2r3d, Cradd, Trp73, Cdc45, Acvr1b, Rpa…	Cdkn1a, Pml, Cdkn2b, Prkdc, Ezh2, Ptprv, Pten, Plk3, Ctdsp2, Pkd2, Gsg2, Dgkz, E2f7, Fhl1, Slfn1, Prmt2, Trp63, Ppp2r3d, Cradd, Trp73, Rpa2, Brd7, Fbxo31, Rbm38, Pidd1, Dact1, Rps27l, Nacc2, Ctdspl, Fbxo7, Zfp655, Jade1, Gpnmb, Gigyf2, Kank2, Rfwd3, Cdc73, Ctdsp1, Mir26a-1, Mir26b, Zc3h12d, Btn2a2, Mir26a-2, Bcl2, Ccnd1, Mdm2, Casp2, Rb1, Sox4, Trp53
GO:0048870	cell motility	GO:2000146	negative regulation of cell motility	1335	228	N/A	Cfl1, Dag1, Ppard, Arhgdib, Wnt11, Tbx5, Ptprm, Gcsam, Stat3, Meox2, Ptprk, Cxcl12, Ptger4, Nog, Ptprj, Nbl1, Tgfbr3, Erbb4, Was, Cnn2, Miip, Has1, Srf, Adipoq, Ccr5, Epha1, Sema3a, Abr, Gpr18, Rhob, Rgn, Nkx2-1, Sfrp2, Serpinf1, Prkg1, Ccl12, Nfe2l2, Stc1, Nov, Ptprr, Pten, Srgap2, Rhoa, Cx3cl1, Nrg3, Ccl25, Evl, Ilk, Hyal2, Angpt2, Robo1, Ldlrad4, D1Ertd622e, Dach1, Cited2, Itgb1bp1, Chrd, Slit…
GO:0016358	dendrite development	GO:2000171	negative regulation of dendrite development	257	34	Cfl1, Cdk5r1, Cdk5, Fmn1, Tsc2, Ptprf, Reln, Efna1, Bmp7, Tiam1, Rab17, Sez6, Ephb3, Myo6, Abi1, Il1rap, Cobl, Cit, Bcl11a, Nrp1, Cdc42, Myo5b, Abi2, Ppp3ca, Cux2, Numb, Elavl4, Sema3a, Rock2, Ezh2, Prkg1, Lpar1, Dab1, Ywhah, Eif4g2, Sema4d, Cacna1a, Xlr3b, Pafah1b1, Trpc6, Trpc5, Tulp1, Pten, Srgap2, Matn2, Lst1, Ephb1, Rhoa, Vamp7, Pias2, Hdac2, Camk1, Plk2, Nr2e1, Eef2k, Ilk, Ctnnd2, Dscam, Ma…	Efna1, Sez6, Cit, Bcl11a, Ppp3ca, Ywhah, Trpc6, Trpc5, Pten, Hdac2, Plk2, Cyth2, Dnm3, Asap1, Tlx2, Ngef, Gsk3b, Carm1, Nfatc4, Gorasp1, Dtnbp1, Gsk3a, Nlgn1, Fstl4, Fat3, Nlgn3, Rapgef2, D130043K22Rik, Id1, Ngfr, Ptprs, Ptprz1, Arf6, Mecp2
GO:0061351	neural precursor cell proliferation	GO:2000178	negative regulation of neural precursor cell proliferation	170	26	Hmga2, Pou3f2, Fabp7, Dct, Pou3f3, Pcnt, Six3, Rsu1, Vegfa, Nog, Rapgef1, Rora, Rab10, Adcyap1, Hif1a, Melk, Ccr5, Numb, Kif3a, Lhx5, Neurod4, Smo, Btg2, Fzd6, Fzd3, Vegfc, Gng5, Fgf13, Tead3, Pafah1b1, Cxcr4, Ephb1, Rhoa, Cx3cl1, Arx, Kif14, Pitx3, Nr2e1, Frs2, Lims1, Ilk, Kdm1a, Vax1, Bbs1, Pcm1, Lrp6, Fzd9, Afdn, Bex1, Hdac5, Cx3cr1, Aspm, Ncor2, Spint2, Spint1, Shcbp1, Adgrg1, Tacc3, Hhip, Ze…	Rapgef1, Ccr5, Btg2, Nr2e1, Lims1, Ilk, Vax1, Spint2, Spint1, Kdm2b, Sirt2, Cend1, Lims2, Kctd11, Bdnf, Ctnna1, Cd24a, Gata2, Slc6a4, Id2, Il1b, Nf1, Pax6, Tgfb1, Trp53, Wnt5a
GO:0048514	blood vessel morphogenesis	GO:2000181	negative regulation of blood vessel morphogenesis	534	85	N/A	Ptprm, Stat1, Meox2, Ptger4, Pml, Col4a3, Ngp, Ccr2, Sema4a, Cd36, Rock2, Rock1, Serpinf1, Amot, Cd59a, Adamts1, Rhoa, Gtf2i, Angpt2, Cxcr3, Itgb1bp1, Hdac5, Cx3cr1, Pde3b, Angpt4, Sema3e, Cnmd, Hhip, Klf4, Synj2bp, Map2k5, Foxc1, Cxcl10, Dll4, Pf4, Foxo4, Rgcc, Ecscr, Dab2ip, Pdcd10, Tnmd, Krit1, Adgrb1, Sulf1, Hrg, Optc, Stab1, Stard13, Mmrn2, Adgrb3, Gpr4, Flcn, Vash1, Ism1, Adgrb2, Il17f, Wis…
GO:0022414	reproductive process	GO:2000242	negative regulation of reproductive process	1402	60	N/A	Arhgdib, Bmp7, Cdkn1b, Osm, Adam24, Ovgp1, Stra8, Serpinf1, Trpc2, Ttk, Tpst2, Rad1, Ptgdr2, Ovol1, Zfpm2, Stk11, Rps6ka2, Nr5a1, Dmrt1, Hpgds, Prdx4, Fbxo5, Hormad1, Wdr77, Spinkl, Fbxo43, Sulf1, Eaf2, Obox4, Gpr149, Acvr1c, Nanos2, Wee2, Astl, Spink13, Esp22, Ada, Amh, Apc, Bmp4, Asmt, Igf1, Il1a, Lif, Mos, Nkx3-1, Nodal, Nppc, Npr2, Prkaca, Prkacb, Shb, Snai1, Timp1, Wnt4, Wnt5a, Wt1, Zp2, Zp3…
GO:0071897	DNA biosynthetic process	GO:2000279	negative regulation of DNA biosynthetic process	144	32	Lig1, Tfdp1, Pkib, Hnrnpd, Cdkn1a, Pml, Cct4, Cct3, Hnrnpa2b1, Ptk2b, Dusp1, Cdkn2d, Sycp1, Npm1, Adipoq, Aurkb, Cct8, Cct7, Cct5, Cct2, Atm, Tinf2, Gfer, Hnrnpc, Cct6a, Rgn, Atr, Lig3, Rad50, Nek2, Kcnk2, Bmpr2, Sycp3, Terc, Tep1, Terf1, Wrn, C3ar1, Ankrd1, Terf2, Pole, Pole2, Sh2b1, Chek1, Tert, Dach1, Men1, Gdf2, Mapkapk5, Lig4, Rev3l, Acvrl1, Pak3, Tnks, Rfc2, Klf4, Grem1, Mapk1, Mapk3, Map2k…	Pml, Dusp1, Adipoq, Tinf2, Hnrnpc, Rgn, Kcnk2, Bmpr2, Terf1, Ankrd1, Chek1, Dach1, Men1, Gdf2, Acvrl1, Hnrnpu, Mcrs1, Stn1, Ctc1, Ten1, Pinx1, Cers1, Nat10, Pot1a, Pif1, Gnl3l, Acd, Gja1, Pparg, Src, Trp53, Dnajc2
GO:0072577	endothelial cell apoptotic process	GO:2000352	negative regulation of endothelial cell apoptotic process	49	28	Scg2, Col4a3, Tnf, Pdcd4, Sema5a, Nfe2l2, Angpt1, Bmpr2, Tnfaip3, Tert, Hipk1, Fga, Mapk7, Ramp2, Fgf21, Angptl4, Foxo3, Rgcc, Ndnf, Ecscr, Cd248, Gper1, Krit1, Akr1c18, Ano6, Tnip2, Abl1, Abl2, Bmp4, Braf, Cd40, Cd40lg, Col18a1, Ager, Fgg, Gas6, Gata3, Icam1, Il10, Il13, Il4, Kdr, Serpine1, Tek, Thbs1, Xbp1, Fasl, Prkci, Fgb	Scg2, Sema5a, Nfe2l2, Angpt1, Tnfaip3, Tert, Fga, Mapk7, Ramp2, Fgf21, Angptl4, Ndnf, Krit1, Tnip2, Abl1, Abl2, Braf, Fgg, Gas6, Gata3, Icam1, Il10, Il13, Il4, Kdr, Serpine1, Tek, Fgb
GO:0072593	reactive oxygen species metabolic process	GO:2000378	negative regulation of reactive oxygen species metabolic process	243	57	F2rl1, Pla2r1, mt-Nd2, Cav1, Stat3, Spr, Sod3, Nqo1, Acod1, Clcn3, Ptger4, Nqo2, Brca1, Cdkn1a, Ptx3, Rora, Lep, Tfap2a, Tnf, Ier3, Akt2, Gpx1, Ptk2b, Gpx3, G6pdx, Eif5a, Pon3, Hif1a, Vdac1, Coq7, Epx, Hrh1, Ifng, Gadd45a, Cd36, Il18, Rgn, Cxcl1, Ripk1, Nfe2l2, Bnip3, Esr2, Raet1b, Prdx2, Dnm2, Rhoa, Eef1a1, Ptgis, Pkd2, Klrk1, Eif6, Atpif1, Birc3, Birc2, Smad3, Snca, Parl, Atg5, Sh3pxd2a, H60a, …	Cav1, Stat3, Ptger4, Brca1, Tfap2a, G6pdx, Pon3, Hif1a, Vdac1, Rgn, Bnip3, Esr2, Prdx2, Rhoa, Eef1a1, Ptgis, Birc3, Atg5, Hk2, Cflar, Khsrp, Map3k7, Gla, Park2, Dynll1, Becn1, Plin5, Sirt5, Pink1, Wdr35, Sirt2, Sirt3, Aatf, Sirt1, Mpv17l, Zc3h12a, Tigar, Acp5, Atp2b4, Bcl2, Bcr, Tspo, Cd34, Crp, Cryab, Hbp1, Epor, Hp, Hspd1, Il10, Il4, Mmp3, Mycn, Oprm1, Pax2, Trim30a, Trp53
GO:0035710	CD4-positive, alpha-beta T cell activation	GO:2000515	negative regulation of CD4-positive, alpha-beta T cell activation	77	18	Zbtb7b, Ccr7, Stat6, Stat3, Relb, Ptger4, Tnfsf4, Xcl1, Rora, Rorc, Satb1, Il4ra, Il18r1, Ccr2, Bcl6, Sema4a, Ifng, Fut7, Il18, Lgals9, Irf4, Cd83, Ccl20, Ccr6, Loxl3, Pla2g2d, Ccl19, Gadd45g, Ceacam1, Ncor1, Slamf6, Batf, Otud5, Foxp3, Ripk2, Stoml2, Foxp1, Vsir, Sash3, Nckap1l, Rsad2, Il23a, Il27, Socs5, Gpr183, Rc3h2, Nlrp3, Tnfsf18, Rc3h1, Mir301, Mir326, Bcl3, Braf, Cd44, Cebpb, Ager, Gata3,…	Tnfsf4, Xcl1, Il4ra, Bcl6, Lgals9, Loxl3, Foxp3, Vsir, Socs5, Tnfsf18, Rc3h1, Cd44, Hlx, Il4, Irf1, Anxa1, Zfp35, Jak3
GO:0048863	stem cell differentiation	GO:2000737	negative regulation of stem cell differentiation	187	21	Cfl1, Isl1, Pou5f1, Ap2a2, Tbx5, Efnb1, Ednrb, Six3, Pdx1, Stat3, Yap1, Sox18, Hand2, Xrcc5, Alx1, Tfap2a, Erbb4, Jarid2, Hes1, Hes5, Rest, Tead2, Mtf2, Lama5, Ednra, Nrp1, Epcam, Srf, Hif1a, Gdnf, Gata6, Sox17, Sema3c, Sema3a, Gpm6a, Aldh1a2, Zfp36l2, Wnt10a, Smo, Nrtn, Nfe2l2, Htr2b, Pitx2, Jag1, Terc, Sema3f, Cyp26a1, Fgf15, Snai2, Cdk12, Nrp2, Phox2b, Ltbp3, Fzd1, Eomes, Tcf7l1, Ccnk, Ncoa3, …	Stat3, Yap1, Hes1, Hes5, Rest, Zfp36l2, Nfe2l2, Jag1, Cdk12, Ccnk, Ncoa3, Prickle1, Cdk13, Trim6, H1foo, Mir125a, Mir154, N4bp2l2, Hspa9, Notch1, Wnt3a
GO:0018394	peptidyl-lysine acetylation	GO:2000757	negative regulation of peptidyl-lysine acetylation	150	22	Isl1, Brca1, Wbp2, Hcfc1, Msx3, Nap1l2, Sin3a, Ing4, Apbb1, Hdac1, Brca2, Ctcf, Snai2, Morf4l1, Irf4, Hdac2, Crebbp, Per1, Dr1, Bloc1s1, Tada1, Ctbp1, Chek1, Ep300, Ep400, Ncoa1, Snca, Atg5, Epc1, Smarcb1, Mbd3, Taf1, Ogt, Msl3, Ruvbl2, Kat2b, Kat2a, Taf10, Taf7, Mapk3, Brd7, Mcrs1, Kat6b, Actl6a, Brd4, Taf9, Eid1, Paxip1, Foxp3, Nat8f1, Dmap1, Taf12, Atat1, Pole4, Kat8, Nat8, Tada3, Pih1d1, Hint…	Brca1, Msx3, Sin3a, Hdac1, Hdac2, Ctbp1, Snca, Atg5, Taf7, Foxp3, Pih1d1, Hint2, Atg7, Sirt3, Klf15, Noc2l, Sirt1, Zfp451, L3mbtl2, Spi1, Twist1, Mecp2
GO:0043276	anoikis	GO:2000811	negative regulation of anoikis	31	15	Mcl1, Tfdp1, E2f1, Tsc2, Cav1, Tle1, Sik1, Mybbp1a, Snai2, Pik3ca, Ikbkg, Dapk2, Stk11, Map3k7, Pdk4, Chek2, Clca3a2, Ankrd13c, Bmf, Brms1, Ptrh2, Bcl2, Bcl2l1, Cryba1, Ptk2, Aes, Itga5, Itgb1, Notch1, Ntrk2, Src	Mcl1, Cav1, Tle1, Snai2, Pik3ca, Pdk4, Ptrh2, Bcl2, Bcl2l1, Ptk2, Itga5, Itgb1, Notch1, Ntrk2, Src
GO:0051306	mitotic sister chromatid separation	GO:2000816	negative regulation of mitotic sister chromatid separation	49	32	Cdc27, Cit, Atm, Stil, Terf1, Cenpe, Anapc4, Cdc23, Bub1, Ttk, Ncaph2, Bub1b, Klhl22, Zfp207, Tacc3, Mad1l1, Cdc6, Cul3, Zw10, Lcmt1, Mad2l1, Nek6, Cdc26, Mad2l1bp, Khdc3, Ndc80, Nsmce2, Ube2c, Anapc10, Cep192, Xrcc3, Tpr, Anapc15, Psmg2, Ppp2r1a, Tex14, Dync1li1, Mtbp, Dis3l2, Pcid2, Gen1, Hecw2, Usp44, Apc, Ccnb1, Csnk2a1, Csnk2a2, Plk1, Rb1	Atm, Stil, Terf1, Cenpe, Bub1, Ttk, Bub1b, Klhl22, Zfp207, Mad1l1, Zw10, Lcmt1, Mad2l1, Mad2l1bp, Khdc3, Ndc80, Cep192, Xrcc3, Tpr, Anapc15, Psmg2, Tex14, Dync1li1, Mtbp, Pcid2, Gen1, Usp44, Apc, Ccnb1, Csnk2a1, Csnk2a2, Plk1
GO:0006974	cellular response to DNA damage stimulus	GO:2001021	negative regulation of response to DNA damage stimulus	662	53	N/A	Cxcl12, Tpt1, Cdkn2d, Bid, Ackr3, Snai2, Ogg1, Kdm1a, Trip12, Dyrk1a, Dyrk3, Xrcc4, Rps3, Thoc5, Zfp385a, Ercc4, Fbxo18, Chek2, Psmd10, Pcbp4, Triap1, Trim32, Ubr5, Thoc1, Rnf169, Usp47, Parpbp, Bcl2l12, Senp2, Klhl15, Sirt1, Rtel1, Helb, Polq, Recql5, Tmem161a, Pgap2, Ccar2, Fancb, Pttg1ip, Ell3, Bcl2l1, Cd44, Clu, Ercc1, Hsf1, Cd74, Mdm2, Mif, Snai1, Twist1, Xrcc1, Ddx39b
GO:0097190	apoptotic signaling pathway	GO:2001234	negative regulation of apoptotic signaling pathway	576	209	N/A	Mcl1, Bdkrb2, Pdx1, Scg2, Ddx3x, Vegfa, Yap1, Rela, Cxcl12, Nog, Tnfsf4, Tnfrsf4, Brca1, Tnf, Pea15a, Ier3, Gpx1, Tpt1, Gclc, Gclm, Hsph1, Cdkn2d, Nrp1, Hells, Vdac2, Hif1a, Gdnf, Hyou1, Siah2, Sfrp2, Hdac1, Bid, Ripk1, Vnn1, Nfe2l2, Meis3, Mnt, Dab2, Psen2, Eya3, Eya2, Eya1, Prdx2, Ackr3, Psme3, Snai2, Fxn, Cx3cl1, Hdac2, Acaa2, Fgf10, Kdm1a, Tnfaip3, Tert, Psen1, Tcf7l2, Dnaja1, Rps6kb1, Birc6,…
GO:0097191	extrinsic apoptotic signaling pathway	GO:2001237	negative regulation of extrinsic apoptotic signaling pathway	224	98	Mcl1, Traf2, Traf1, Runx3, Cav1, Ppp1ca, Scg2, Ddx3x, Vegfa, Yap1, Rela, Tnfsf4, Tnfrsf4, Brca1, Pml, Tnf, Pea15a, Ltbr, Gpx1, Gclc, Gclm, Skil, Nrp1, Bmpr1b, Tnfsf10, Gdnf, Ifng, Rock2, Il18, Bcl2l2, Siah2, Sfrp2, Bid, Ripk1, Dab2, Tradd, Psen2, Fadd, Eya3, Eya2, Eya1, Atf3, Faf1, Prdx2, Pten, Bad, Psme3, Snai2, Cx3cl1, Bak1, Fgf10, Cd70, Tnfsf12, Hyal2, Tnfaip3, Bcl2l11, Smad3, Tert, Tcf7l2, Da…	Mcl1, Scg2, Vegfa, Yap1, Rela, Tnfsf4, Tnfrsf4, Brca1, Tnf, Pea15a, Gpx1, Gclc, Gclm, Nrp1, Gdnf, Siah2, Sfrp2, Ripk1, Dab2, Psen2, Eya3, Eya2, Eya1, Prdx2, Psme3, Snai2, Cx3cl1, Fgf10, Tnfaip3, Tert, Tcf7l2, Rps6kb1, Birc6, Fga, Bcl2l10, Cx3cr1, Cflar, Eya4, Csf2, Rb1cc1, Faim, Map2k5, Mapk7, Pf4, Il19, Sh3rf1, Zmynd11, Rffl, Zc3hc1, Fcmr, Dapk1, Tmbim1, Faim2, Pak7, Peli3, Nol3, Tnfrsf23, Tnfrs…
GO:0097192	extrinsic apoptotic signaling pathway in absence of ligand	GO:2001240	negative regulation of extrinsic apoptotic signaling pathway in absence of ligand	74	33	Mcl1, Ppp1ca, Tnf, Gdnf, Bcl2l2, Ripk1, Fadd, Eya3, Eya2, Eya1, Prdx2, Bad, Snai2, Cx3cl1, Bak1, Fgf10, Bcl2l11, Tert, Dapk3, Itm2b, Bcl2l10, Cx3cr1, Eya4, Csf2, Map2k5, Mapk7, Bag3, Srpx, Gsk3b, Pf4, Foxo3, Moap1, Zc3hc1, Ppp2r1b, Ppp2r1a, Htra2, Wwox, Clca3a2, Stradb, Gsk3a, Sgk3, Agap2, Gfral, Bcl2, Bcl2l1, Ctnna1, Col2a1, Mknk2, Mknk1, Unc5b, Erbb3, Fas, Fgfr1, Fyn, Gas1, Gata1, Igf1, Il1a, I…	Mcl1, Tnf, Gdnf, Ripk1, Eya3, Eya2, Eya1, Prdx2, Snai2, Cx3cl1, Fgf10, Tert, Bcl2l10, Cx3cr1, Eya4, Csf2, Map2k5, Mapk7, Pf4, Zc3hc1, Stradb, Sgk3, Agap2, Gfral, Bcl2, Ctnna1, Col2a1, Unc5b, Fyn, Gas1, Gata1, Il1b, Il7
GO:0097193	intrinsic apoptotic signaling pathway	GO:2001243	negative regulation of intrinsic apoptotic signaling pathway	273	84	Mcl1, Msh2, Rack1, Mlh1, E2f1, Pou4f1, Cav1, Bdkrb2, Pdx1, Ddx3x, Cxcl12, Brca1, Cdkn1a, Pml, Prkdc, Tnf, Ier3, Gpx1, Tpt1, Ddx5, Hsph1, Atp2a1, Cdkn2d, Mybbp1a, Skil, Hells, Vdac2, Hif1a, Melk, Atm, Casp4, Casp3, Ptprv, Hyou1, Siah1a, Hdac1, Ei24, Bid, Vnn1, Nfe2l2, Ddit3, Bnip3, Brca2, Ackr3, Nck1, Bad, E2f2, Snai2, Bak1, Hdac2, Ercc6, Bub1, Zmat3, Kdm1a, Bcl2l11, Dnaja1, Sept4, Ep300, Parl, Fh…	Bdkrb2, Pdx1, Ddx3x, Cxcl12, Gpx1, Tpt1, Hsph1, Cdkn2d, Hells, Vdac2, Hif1a, Hyou1, Hdac1, Bid, Vnn1, Nfe2l2, Ackr3, Snai2, Hdac2, Kdm1a, Dnaja1, Parl, Mapk8ip1, Wfs1, Bcl2l10, Ikbkg, Uri1, Mapk7, Creb3l1, Zfp385a, Park2, Nono, Sh3glb1, Fignl1, Txndc12, Grina, Lrrk2, Ndufa13, Trap1, Ndufs3, Pink1, Triap1, Trim32, Bag5, Syvn1, Opa1, Usp47, Nme5, Bcl2l12, Rrn3, Nol3, Herpud1, Noc2l, Sirt1, Park7, Y…
GO:0051276	chromosome organization	GO:2001251	negative regulation of chromosome organization	1044	110	N/A	Ube2b, Atrx, Apobec1, Xrcc5, Brca1, Pml, Jarid2, Mtf2, Slx4, Msx3, Sin3a, Atm, Tinf2, Stil, Supt6, Hnrnpc, Rad50, Terf1, H3f3a, Cenpe, Tet1, Bub1, H3f3b, Ttk, Terf2, Kdm1a, Ctbp1, Dnmt3b, Gfi1b, Snca, Atg5, Trip12, Smarcb1, Xrcc4, Bub1b, Klhl22, Phf2, Zfp207, Parp1, Tnks, Mad1l1, Aicda, Taf7, H2afy, Zw10, Nbn, Lcmt1, Ercc4, Hnrnpu, Mcrs1, Mad2l1, Foxp3, Mad2l1bp, Khdc3, Ndc80, Fendrr, Pih1d1, Ata…
